# Supplementary material for: A complex genomic architecture underlies reproductive isolation in a North American oriole hybrid zone
Source: Commun Biol. 2023 Feb 7;6:154. doi: 10.1038/s42003-023-04532-8 (PMC9902562; doi:10.1038/s42003-023-04532-8)
Supplement: Supplementary file 3 — Supplementary Data 1 [file 42003_2023_4532_MOESM3_ESM.xlsx]

## Sheet: Table S1
Supplementary Table S1: Sample information for individuals chosen for whole genome sequencing. Sample information includes a voucher ID, a field identification based on plumage score, genotypic class based on previous ddRAD data (see methods), sampling location, total plumage score, the number of raw reads, the percentage of reads mapped to the Myrtle Warbler reference genome, coverage, and perce…
Voucher ID	Field ID	Genotypic Class*	Sampling Location	Plumage Score	Number of Raw Reads	Mapped Reads	Coverage	% Missing Data
MSB 20973	Bullock's Oriole	Allopatric Bullock's	New Mexico	NA	37366088	0.856	4.5	0.0540207
MSB 22207	Bullock's Oriole	Allopatric Bullock's	New Mexico	NA	34771295	0.8579	4.6	0.0404969
MSB 23228	Bullock's Oriole	Allopatric Bullock's	New Mexico	NA	36154444	0.8558	4.8	0.03564
MSB 23760	Bullock's Oriole	Allopatric Bullock's	New Mexico	NA	35148175	0.8568	4.3	0.0630619
MSB 25243	Bullock's Oriole	Allopatric Bullock's	New Mexico	NA	34390042	0.8237	4.2	0.0643972
MSB 25333	Bullock's Oriole	Allopatric Bullock's	New Mexico	NA	36009567	0.8462	4.5	0.050131
MSB 26651	Bullock's Oriole	Allopatric Bullock's	New Mexico	NA	34095365	0.8431	4.3	0.058914
59056	Bullock's Oriole	Allopatric Bullock's	Washington	NA	35831423	0.874	4.9	0.0359357
104549	Bullock's Oriole	Allopatric Bullock's	Nevada	NA	41312656	0.8603	5.5	0.0256348
109429	Bullock's Oriole	Allopatric Bullock's	Oregon	NA	42150124	0.8644	5.7	0.0205028
51068	Baltimore Oriole	Allopatric Baltimore	New York	NA	46380749	0.874	5.9	0.0217971
52153	Baltimore Oriole	Allopatric Baltimore	New York	NA	36725203	0.863	4.6	0.0539937
52519	Baltimore Oriole	Allopatric Baltimore	New York	NA	42351200	0.8654	5.1	0.0415773
53095	Baltimore Oriole	Allopatric Baltimore	New York	NA	39286298	0.8292	4.9	0.0355591
53509	Baltimore Oriole	Allopatric Baltimore	New York	NA	40705584	0.8485	5.3	0.0268544
55009	Baltimore Oriole	Allopatric Baltimore	New York	NA	33573439	0.8264	3.9	0.0898263
55519	Baltimore Oriole	Allopatric Baltimore	New York	NA	39012865	0.8609	5.2	0.0331439
VGR-1978	Baltimore Oriole	Allopatric Baltimore	New York	NA	44509446	0.9115	5.8	0.0320176
51484	Baltimore Oriole	Allopatric Baltimore	New Jersey	NA	30972615	0.7168	2.6	0.363639
52520	Baltimore Oriole	Allopatric Baltimore	New York	NA	39562911	0.8647	4.8	0.0554234
56779	Baltimore Oriole	Backcrossed Baltimore	Schuyler, NE	3.5	29741409	0.8743	4	0.0677864
56788	Baltimore Oriole	Backcrossed Baltimore	Schuyler, NE	4	27761639	0.8771	3.8	0.0765954
56789	Baltimore Oriole	Backcrossed Baltimore	Schuyler, NE	0	32760618	0.8797	4.5	0.0500804
56790	Baltimore Oriole	Backcrossed Baltimore	Schuyler, NE	4	27118804	0.8516	3.6	0.091212
56795	Baltimore Oriole	Backcrossed Baltimore	Silver Creek, NE	5.5	28067198	0.8511	3.7	0.084998
56810	Hybrid	Backcrossed Baltimore	Elm Creek, NE	10	30518614	0.8707	4.2	0.0610881
56843	Baltimore Oriole	Backcrossed Baltimore	Sutherland, NE	4.5	31633106	0.8331	4	0.0677441
56874	Bullock's Oriole	Backcrossed Bullock's	Minatare, NE	32.5	41222228	0.8623	5.1	0.0415473
57647	Bullock's Oriole	Backcrossed Bullock's	Greeley, CO	34.5	31361490	0.8716	4.3	0.0576559
57649	Bullock's Oriole	Backcrossed Bullock's	Greeley, CO	34	34240379	0.864	4.6	0.049257
57661	Baltimore Oriole	Backcrossed Baltimore	Elm Creek, NE	10.5	31112201	0.8762	4.3	0.0621213
57734	Baltimore Oriole	Backcrossed Baltimore	Gothenburg, NE	9	33910589	0.8799	4.7	0.045881
57975	Bullock's Oriole	Backcrossed Bullock's	Messex, CO	32.5	36599246	0.863	4.8	0.0422768
58009	Hybrid	Backcrossed Bullock's	Messex, CO	27	37946125	0.8713	5	0.0362114
58046	Hybrid	Backcrossed Baltimore	Crook, CO	17.5	38902953	0.872	5.2	0.033254
58119	Bullock's Oriole	Backcrossed Bullock's	Greeley, CO	33.5	31241545	0.8643	4.2	0.0628454
58122	Bullock's Oriole	Backcrossed Bullock's	Crook, CO	34	31643537	0.8639	4.3	0.0605597
56804	Baltimore Oriole	Hybrid	Alda, NE	0	25478215	0.7994	2.9	0.150376
56829	Baltimore Oriole	Hybrid	Gothenburg, NE	1	26468293	0.8248	3.2	0.130766
56842	Baltimore Oriole	Hybrid	Sutherland, NE	6	20267618	0.8339	2.5	0.190767
56846	Hybrid	Hybrid	Sutherland, NE	9.5	27512121	0.8327	3.4	0.114465
56853	Bullock's Oriole	Hybrid	Big Springs, NE	29	25292535	0.7347	2.7	0.168647
56856	Baltimore Oriole	Hybrid	Big Springs, NE	2	27810964	0.8196	3.3	0.119272
56861	Baltimore Oriole	Hybrid	Big Springs, NE	0.5	27823598	0.8076	3.1	0.128561
56862	Bullock's Oriole	Hybrid	Big Springs, NE	27.5	24344077	0.8399	3	0.136715
56881	Bullock's Oriole	Hybrid	Minatare, NE	28.5	26068235	0.8377	3.2	0.120041
56884	Bullock's Oriole	Hybrid	Morrill, NE	35	22391243	0.8353	2.7	0.163953
57618	Hybrid	Hybrid	Crook, CO	19.5	27466758	0.8522	3.6	0.0956061
57628	Hybrid	Hybrid	Crook, CO	24.5	26117966	0.8366	3.3	0.123451
57656	Bullock's Oriole	Hybrid	Greeley, CO	35	27175992	0.8219	3.3	0.119547
57737	Bullock's Oriole	Hybrid	Big Springs, NE	23	25493640	0.8178	2.8	0.152023
57955	Hybrid	Hybrid	Crook, CO	14.5	26103660	0.8467	3.3	0.112895
57960	Baltimore Oriole	Hybrid	Crook, CO	4.5	24515712	0.8383	3	0.139013
58001	Hybrid	Hybrid	Crook, CO	26	27050536	0.842	3.5	0.12008
58047	Hybrid	Hybrid	Crook, CO	6	28945208	0.8278	3.5	0.0995123
*Genotypic class assigned based on reduced representation sequencing data published in Walsh et al. (2020). In short, using a combination of hybrid index and interspecific heterozygosity, we assigned orioles to genotypic classes following the methods of Milne & Abbott (2008). 35 diagnostic SNPs were used to generate hybrid indices and interspecific heterozygosity for all individuals.

## Sheet: Locality Info
Voucher ID	Sampling Location	Lat	Long
MSB 20973	New Mexico	-106.593	35.0671
MSB 22207	New Mexico	-106.692	35.7686
MSB 23228	New Mexico	-106.671	35.0442
MSB 23760	New Mexico	-106.319	36.2072
MSB 25243	New Mexico	-106.061	36.004
MSB 25333	New Mexico	-106.61	35.1175
MSB 26651	New Mexico	-106.644	35.1648
59056	Washington	-117.37	46
104549	Nevada	-115.636	40.1522
109429	Oregon	-119.538	44.4377
51068	New York	-77.7105	42.8846
52153	New York	-76.4646	42.5052
52519	New York	-76.5952	42.3465
53095	New York	-77.1094	42.3714
53509	New York	-76.2998	42.3428
55009	New York	-76.451	42.4799
52520	New York	-76.3222	42.3475
56779	Schuyler, NE	-97.0259820000	41.4116480000
56788	Schuyler, NE	-97.0259820000	41.4116480000
56789	Schuyler, NE	-97.0259820000	41.4116480000
56790	Schuyler, NE	-97.0259820000	41.4116480000
56795	Silver Creek, NE	-97.5979900000	41.3311900000
56810	Elm Creek, NE	-99.3788440000	40.6861730000
56843	Sutherland, NE	-101.0651440000	41.1533120000
56874	Minatare, NE	-103.3550190000	41.8576960000
57647	Greeley, CO	-104.4633700000	40.3723800000
57649	Greeley, CO	-104.4633700000	40.3723800000
57661	Elm Creek, NE	-99.3788440000	40.6861730000
57734	Gothenburg, NE	-100.2593070000	40.9308670000
57975	Messex, CO	-103.377	40.4256
58009	Messex, CO	-103.377	40.4256
58046	Crook, CO	-102.8002700000	40.8443300000
58119	Greeley, CO	-104.4633700000	40.3723800000
58122	Crook, CO	-102.8002700000	40.8443300000
56804	Alda, NE	-98.4291330000	40.8152960000
56829	Gothenburg, NE	-100.2593070000	40.9308670000
56842	Sutherland, NE	-101.0651440000	41.1533120000
56846	Sutherland, NE	-101.0651440000	41.1533120000
56853	Big Springs, NE	-101.9847540000	41.0813770000
56856	Big Springs, NE	-101.9847540000	41.0813770000
56861	Big Springs, NE	-101.9847540000	41.0813770000
56862	Big Springs, NE	-101.9847540000	41.0813770000
56881	Minatare, NE	-103.3550190000	41.8576960000
56884	Morrill, NE	-103.9259060000	41.9319150000
57618	Crook, CO	-102.8002700000	40.8443300000
57628	Crook, CO	-102.8002700000	40.8443300000
57656	Greeley, CO	-104.4633700000	40.3723800000
57737	Big Springs, NE	-101.9847540000	41.0813770000
57955	Crook, CO	-102.8002700000	40.8443300000
57960	Crook, CO	-102.8002700000	40.8443300000
58001	Crook, CO	-102.8002700000	40.8443300000
58047	Crook, CO	-102.8002700000	40.8443300000
