# Supplementary material for: A complex genomic architecture underlies reproductive isolation in a North American oriole hybrid zone
Source: Commun Biol. 2023 Feb 7;6:154. doi: 10.1038/s42003-023-04532-8 (PMC9902562; doi:10.1038/s42003-023-04532-8)
Supplement: Supplementary file 4 — Supplementary Data 2 [file 42003_2023_4532_MOESM4_ESM.xlsx]

## Sheet: Sheet1
Supplementary Table S2: Sample information for individuals targeted for Amplicon Sequencing. Sample information includes a sample ID, a voucher ID, sex, a field identification based on plumage score, sampling location, and total plumage score.
SampleID	Voucher ID	Sex	Field ID	Sampling Location	Plumage Score
303	51068	Unknown	Baltimore Oriole	Avon: Rt 15, 1.7 M S of intersection of Rt 5 and Rt 20	NA
304	52153	Unknown	Baltimore Oriole	Cornell Experimental Ponds, Unit 1; Lansing Township, 7.25 km NNE Ithaca, Cherry Road	NA
305	52519	Unknown	Baltimore Oriole	Newfield	NA
307	52945	Unknown	Baltimore Oriole	Lodi	NA
306	53095	Unknown	Baltimore Oriole	Bradford, Route 116	NA
308	53509	Unknown	Baltimore Oriole	Town of Caroline, ~4 km S Caroline, Old 76 Road	NA
309	54403	Unknown	Baltimore Oriole	Cornell Laboratory of Ornithology, ~5.5 km NE Ithaca, Sapsucker Woods Road (Bldg)	NA
310	55009	Unknown	Baltimore Oriole	Caroline Township, Brooktondale	NA
311	55519	Unknown	Baltimore Oriole	Cornell Laboratory of Ornithology, ~5.5 km NE Ithaca, Sapsucker Woods Road (Bldg)	NA
312	56298	Unknown	Baltimore Oriole	Lansing Township, Dates Road	NA
93	56769	Male	Baltimore Oriole	Blair, 4 miles ESE	0
94	56770	Male	Baltimore Oriole	Blair, 4 miles ESE	NA
95	56771	Male	Baltimore Oriole	Blair, 4 miles ESE	1
96	56772	Female	Baltimore Oriole	Blair, 4 miles SE	NA
97	56773	Male	Baltimore Oriole	Blair, 4 miles SE	NA
78	56774	Male	Baltimore Oriole	Blair, 4 miles SE	1.5
79	56775	Male	Baltimore Oriole	Blair, 4 miles SE	0.5
101	56776	Female	Baltimore Oriole	Schuyler, 4 miles SSW, Whitetail Wildlife Management Area	NA
48	56777	Male	Baltimore Oriole	Schuyler, 4 miles SSW, Whitetail Wildlife Management Area	0
98	56778	Male	Baltimore Oriole	Schuyler, 4 miles SSW, Whitetail Wildlife Management Area	0
99	56779	Male	Baltimore Oriole	Schuyler, 4 miles SSW, Whitetail Wildlife Management Area	3.5
100	56780	Male	Baltimore Oriole	Schuyler, 4 miles SSW, Whitetail Wildlife Management Area	NA
80	56781	Male	Baltimore Oriole	Schuyler, 4 miles SSW, Whitetail Wildlife Management Area	1
81	56782	Male	Baltimore Oriole	Schuyler, 3 miles SW, Lost Island	0.5
49	56783	Male	Baltimore Oriole	Schuyler, 3 miles SW, Lost Island	3
103	56784	Male	Baltimore Oriole	Schuyler, 3 miles SW, Lost Island	1
105	56785	Male	Baltimore Oriole	Schuyler, 3 miles SW, Lost Island	5
106	56786	Male	Baltimore Oriole	Schuyler, 3 miles SW, Lost Island	NA
102	56787	Male	Baltimore Oriole	Schuyler, 4 miles SSW, Whitetail Wildlife Management Area	NA
82	56788	Male	Baltimore Oriole	Schuyler, 3 miles SW, Lost Island	4
104	56789	Male	Baltimore Oriole	Schuyler, 3 miles SW, Lost Island	0
50	56790	Male	Baltimore Oriole	Schuyler, 3 miles SW, Lost Island	4
107	56791	Male	Baltimore Oriole	Schuyler, 3 miles SW, Lost Island	1
108	56792	Male	Baltimore Oriole	Schuyler, 3 miles SW, Lost Island	1
83	56793	Male	Baltimore Oriole	Silver Creek, ~4 miles E, 3256 37th Road	NA
51	56794	Male	Baltimore Oriole	Silver Creek, ~4 miles E, 3256 37th Road	5.5
52	56795	Male	Baltimore Oriole	Silver Creek, ~4 miles E, 3256 37th Road	5.5
53	56796	Male	Baltimore Oriole	Silver Creek, ~4 miles E, 3256 37th Road	3.5
109	56797	Male	Baltimore Oriole	Silver Creek, ~4 miles E, 3256 37th Road	2.5
110	56798	Male	Baltimore Oriole	Silver Creek, ~4 miles E, 3256 37th Road	NA
111	56799	Male	Baltimore Oriole	Silver Creek, ~4 miles E, 3256 37th Road	3.5
84	56800	Male	Baltimore Oriole	Alda, 3 miles SSW, Loch Linda State Wildlife Management Area	0.5
85	56801	Male	Baltimore Oriole	Alda, 3 miles SSW, Loch Linda State Wildlife Management Area	1.5
86	56802	Male	Baltimore Oriole	Alda, 3 miles SSW, Loch Linda State Wildlife Management Area	NA
54	56803	Male	Hybrid	Alda, 3 miles SSW, Loch Linda State Wildlife Management Area	1
112	56804	Male	Baltimore Oriole	Alda, 3 miles SSW, Loch Linda State Wildlife Management Area	0
113	56805	Male	Baltimore Oriole	Alda, 3 miles SSW, Loch Linda State Wildlife Management Area	NA
87	56806	Male	Baltimore Oriole	Alda, 3 miles SSW, Loch Linda State Wildlife Management Area	0
88	56807	Male	Baltimore Oriole	Alda, 3 miles SSW, Loch Linda State Wildlife Management Area	2
114	56808	Male	Baltimore Oriole	Alda, 3 miles SSW, Loch Linda State Wildlife Management Area	0.5
115	56809	Male	Baltimore Oriole	Alda, 3 miles SSW, Loch Linda State Wildlife Management Area	1.5
89	56810	Male	Hybrid	Elm Creek, 1.5 miles S, Blue Hole State Wildlife Management Area	10
90	56811	Male	Baltimore Oriole	Elm Creek, 1.5 miles S, Blue Hole State Wildlife Management Area	0
91	56812	Male	Baltimore Oriole	Elm Creek, 1.5 miles S, Blue Hole State Wildlife Management Area	2.5
92	56813	Male	Baltimore Oriole	Elm Creek, 1.5 miles S, Blue Hole State Wildlife Management Area	0
55	56814	Male	Baltimore Oriole	Elm Creek, 1.5 miles S, Blue Hole State Wildlife Management Area	0.5
56	56815	Male	Baltimore Oriole	Elm Creek, 1.5 miles S, Blue Hole State Wildlife Management Area	1.5
116	56816	Male	Baltimore Oriole	Elm Creek, 1.5 miles S, Blue Hole State Wildlife Management Area	2.5
117	56817	Male	Baltimore Oriole	Elm Creek, 1.5 miles S, Blue Hole State Wildlife Management Area	NA
118	56818	Male	Hybrid	Elm Creek, 1.5 miles S, Blue Hole State Wildlife Management Area	5.5
119	56819	Male	Baltimore Oriole	Elm Creek, 1.5 miles S, Blue Hole State Wildlife Management Area	NA
120	56820	Male	Baltimore Oriole	Elm Creek, 1.5 miles S, Blue Hole State Wildlife Management Area	NA
57	56821	Male	Baltimore Oriole	Elm Creek, 2 miles SSW	1
58	56822	Male	Baltimore Oriole	Elm Creek, 2 miles SSW	NA
59	56823	Male	Baltimore Oriole	Elm Creek, 2 miles SSW	1.5
121	56824	Male	Baltimore Oriole	Elm Creek, 2 miles SSW	3.5
122	56825	Male	Baltimore Oriole	Elm Creek, 2 miles SSW	0.5
60	56826	Male	Baltimore Oriole	Gothenburg, 7 miles WNW, Barnes Ranch	NA
123	56827	Male	Baltimore Oriole	Gothenburg, 7 miles WNW, Barnes Ranch	2
124	56828	Male	Baltimore Oriole	Gothenburg, 7 miles WNW, Barnes Ranch	3
125	56829	Male	Baltimore Oriole	Gothenburg, 7 miles WNW, Barnes Ranch	1
126	56830	Male	Baltimore Oriole	Gothenburg, 7 miles WNW, Barnes Ranch	1
127	56831	Male	Baltimore Oriole	Gothenburg, 7 miles WNW, Barnes Ranch	NA
128	56832	Male	Baltimore Oriole	Gothenburg, 7 miles WNW, Barnes Ranch	1
129	56833	Male	Baltimore Oriole	Gothenburg, 7 miles WNW, Barnes Ranch	2.5
61	56834	Male	Baltimore Oriole	Gothenburg, 7 miles WNW, Barnes Ranch	2
24	56835	Male	Baltimore Oriole	Gothenburg, 7 miles WNW, Barnes Ranch	0
130	56836	Female	Hybrid	Gothenburg, 7 miles WNW, Barnes Ranch	NA
132	56837	Female	Baltimore Oriole	Sutherland, 2.5 miles E	NA
25	56838	Male	Baltimore Oriole	Sutherland, 2.5 miles E	NA
26	56839	Male	Baltimore Oriole	Sutherland, 2.5 miles E	1.5
27	56840	Male	Baltimore Oriole	Sutherland, 2.5 miles E	1.5
133	56841	Male	Baltimore Oriole	Sutherland, 2.5 miles E	3
134	56842	Male	Baltimore Oriole	Sutherland, 2.5 miles E	6
135	56843	Male	Baltimore Oriole	Sutherland, 2.5 miles E	4.5
137	56844	Male	Baltimore Oriole	Sutherland, 2.5 miles E	NA
131	56845	Male	Hybrid	Sutherland, 2.5 miles E	11.5
136	56846	Male	Hybrid	Sutherland, 2.5 miles E	9.5
28	56847	Male	Baltimore Oriole	Sutherland, 2.5 miles E	3.5
29	56848	Male	Baltimore Oriole	Sutherland, 2.5 miles E	0
30	56849	Male	Baltimore Oriole	Sutherland, 2.5 miles E	1.5
138	56850	Male	Baltimore Oriole	Sutherland, 2.5 miles E	NA
139	56851	Male	Baltimore Oriole	Sutherland, 2.5 miles E	NA
140	56852	Male	Baltimore Oriole	Sutherland, 2.5 miles E	1.5
142	56853	Male	Bullock's Oriole	Big Springs, ~5 miles WSW, Goldeneye State Wildlife Management Area	29
144	56854	Male	Bullock's Oriole	Big Springs, ~5 miles WSW, Goldeneye State Wildlife Management Area	33
31	56855	Male	Bullock's Oriole	Big Springs, ~5 miles WSW, Goldeneye State Wildlife Management Area	36
141	56856	Male	Baltimore Oriole	Big Springs, ~5 miles WSW, Goldeneye State Wildlife Management Area	2
145	56857	Male	Baltimore Oriole	Big Springs, ~5 miles WSW, Goldeneye State Wildlife Management Area	NA
32	56858	Male	Baltimore Oriole	Big Springs, ~5 miles WSW, Goldeneye State Wildlife Management Area	NA
33	56859	Male	Baltimore Oriole	Big Springs, ~5 miles WSW, Goldeneye State Wildlife Management Area	0
143	56860	Male	Hybrid	Big Springs, ~5 miles WSW, Goldeneye State Wildlife Management Area	4.5
146	56861	Male	Baltimore Oriole	Big Springs, ~5 miles WSW, Goldeneye State Wildlife Management Area	0.5
34	56862	Male	Bullock's Oriole	Big Springs, 3.5 miles E along South Platte River	27.5
35	56863	Male	Baltimore Oriole	Big Springs, 3.5 miles E along South Platte River	NA
147	56864	Male	Baltimore Oriole	Big Springs, 3.5 miles E along South Platte River	NA
149	56865	Male	Baltimore Oriole	Big Springs, 3.5 miles E along South Platte River	4.5
148	56866	Male	Hybrid	Big Springs, 3.5 miles E along South Platte River	NA
151	56867	Male	Bullock's Oriole	Bridgeport, ~12 miles S and 10 miles W	36
152	56868	Male	Bullock's Oriole	Bridgeport, ~12 miles S and 10 miles W	30
153	56869	Male	Bullock's Oriole	Bridgeport, ~12 miles S and 10 miles W	31
37	56870	Male	Bullock's Oriole	Bridgeport, 5 miles WNW along North Platte River	NA
150	56871	Male	Bullock's Oriole	Bridgeport, 5 miles WNW along North Platte River	33.5
156	56872	Male	Bullock's Oriole	Minatare, ~4.5 miles E and 6.5 miles N, Nine Mile Creek State Wildlife Management Area	34.5
155	56873	Male	Bullock's Oriole	Minatare, ~4.5 miles E and 6.5 miles N, Nine Mile Creek State Wildlife Management Area	NA
157	56874	Male	Bullock's Oriole	Minatare, ~4.5 miles E and 6.5 miles N, Nine Mile Creek State Wildlife Management Area	32.5
38	56875	Male	Bullock's Oriole	Minatare, ~4.5 miles E and 6.5 miles N, Nine Mile Creek State Wildlife Management Area	36
39	56876	Female	Bullock's Oriole	Minatare, ~4.5 miles E and 6.5 miles N, Nine Mile Creek State Wildlife Management Area	NA
40	56877	Male	Bullock's Oriole	Minatare, ~4.5 miles E and 6.5 miles N, Nine Mile Creek State Wildlife Management Area	35.5
158	56878	Male	Bullock's Oriole	Minatare, ~4.5 miles E and 6.5 miles N, Nine Mile Creek State Wildlife Management Area	35.5
159	56879	Male	Bullock's Oriole	Minatare, ~4.5 miles E and 6.5 miles N, Nine Mile Creek State Wildlife Management Area	34
160	56880	Male	Bullock's Oriole	Minatare, ~4.5 miles E and 6.5 miles N, Nine Mile Creek State Wildlife Management Area	NA
161	56881	Male	Bullock's Oriole	Minatare, ~4.5 miles E and 6.5 miles N, Nine Mile Creek State Wildlife Management Area	28.5
154	56882	Male	Bullock's Oriole	Minatare, ~4.5 miles E and 6.5 miles N, Nine Mile Creek State Wildlife Management Area	36
162	56883	Male	Bullock's Oriole	Morrill, ~2 miles S	36
163	56884	Male	Bullock's Oriole	Morrill, ~2 miles S	35
36	56885	Male	Bullock's Oriole	Kimball, 9 miles W, Oliver Reservoir State Recreation Area	NA
41	56886	Male	Baltimore Oriole	Oshkosh, 16 miles E and 7 miles S, Clear Creek State Wildlife Management Area	3
42	56887	Male	Baltimore Oriole	Oshkosh, 16 miles E and 7 miles S, Clear Creek State Wildlife Management Area	4
165	56888	Male	Baltimore Oriole	Oshkosh, 16 miles E and 7 miles S, Clear Creek State Wildlife Management Area	NA
167	56889	Male	Baltimore Oriole	Oshkosh, 16 miles E and 7 miles S, Clear Creek State Wildlife Management Area	NA
166	56890	Male	Hybrid	Oshkosh, 16 miles E and 7 miles S, Clear Creek State Wildlife Management Area	4.5
164	56891	Male	Baltimore Oriole	Oshkosh, 16 miles E and 7 miles S, Clear Creek State Wildlife Management Area	5.5
222	57611	Male	Baltimore Oriole	Crook, 1 mile S, Tamarack Ranch State Wildlife Area	7
230	57612	Male	Hybrid	Crook, 1 mile S, Tamarack Ranch State Wildlife Area	7
231	57613	Male	Hybrid	Crook, 1 mile S, Tamarack Ranch State Wildlife Area	24
186	57614	Male	Bullock's Oriole	Crook, 1 mile S, Tamarack Ranch State Wildlife Area	27
223	57615	Male	Baltimore Oriole	Crook, 1 mile S, Tamarack Ranch State Wildlife Area	0.5
224	57616	Male	Baltimore Oriole	Crook, 1 mile S, Tamarack Ranch State Wildlife Area	NA
198	57617	Female	Hybrid	Crook, 1 mile S, Tamarack Ranch State Wildlife Area	NA
199	57618	Male	Hybrid	Crook, 1 mile S, Tamarack Ranch State Wildlife Area	19.5
179	57626	Male	Baltimore Oriole	Crook, 1 mile S, Tamarack Ranch State Wildlife Area	NA
11	57627	Male	Hybrid	Crook, 1 mile S, Tamarack Ranch State Wildlife Area	12
175	57628	Male	Hybrid	Crook, 1 mile S, Tamarack Ranch State Wildlife Area	24.5
174	57629	Male	Hybrid	Crook, 1 mile S, Tamarack Ranch State Wildlife Area	22.5
234	57646	Male	Bullock's Oriole	Fort Morgan, 26 miles NE, Prewitt Reservoir State Wildlife Area	NA
233	57647	Male	Bullock's Oriole	Greeley, 13 miles ESE, Centennial Valley State Wildlife Area	34.5
232	57648	Male	Bullock's Oriole	Greeley, 13 miles ESE, Centennial Valley State Wildlife Area	35
228	57649	Male	Bullock's Oriole	Greeley, 13 miles ESE, Centennial Valley State Wildlife Area	34
227	57650	Male	Bullock's Oriole	Greeley, 13 miles ESE, Centennial Valley State Wildlife Area	35
15	57651	Male	Bullock's Oriole	Greeley, 13 miles ESE, Centennial Valley State Wildlife Area	33
4	57652	Male	Bullock's Oriole	Greeley, 13 miles ESE, Centennial Valley State Wildlife Area	35
2	57653	Male	Bullock's Oriole	Greeley, 13 miles ESE, Centennial Valley State Wildlife Area	35
3	57654	Male	Bullock's Oriole	Greeley, 13 miles ESE, Centennial Valley State Wildlife Area	35
1	57655	Male	Bullock's Oriole	Greeley, 13 miles ESE, Centennial Valley State Wildlife Area	36
16	57656	Male	Bullock's Oriole	Greeley, 13 miles ESE, Centennial Valley State Wildlife Area	35
177	57659	Male	Baltimore Oriole	Elm Creek, 1.5 miles S, Blue Hole State Wildlife Management Area	3
178	57660	Male	Baltimore Oriole	Elm Creek, 1.5 miles S, Blue Hole State Wildlife Management Area	2
176	57661	Male	Baltimore Oriole	Elm Creek, 1.5 miles S, Blue Hole State Wildlife Management Area	10.5
180	57662	Male	Baltimore Oriole	Elm Creek, 1.5 miles S, Blue Hole State Wildlife Management Area	2
181	57663	Male	Baltimore Oriole	Elm Creek, 1.5 miles S, Blue Hole State Wildlife Management Area	4.5
10	57670	Male	Baltimore Oriole	Elm Creek, 1.5 miles S, Blue Hole State Wildlife Management Area	NA
190	57672	Female	Baltimore Oriole	Schuyler, 3 miles SW, Lost Island	NA
189	57673	Male	Baltimore Oriole	Schuyler, 3 miles SW, Lost Island	1
192	57674	Male	Baltimore Oriole	Schuyler, 3 miles SW, Lost Island	0
191	57675	Male	Baltimore Oriole	Schuyler, 3 miles SW, Lost Island	0
168	57681	Male	Baltimore Oriole	Schuyler, 3 miles SW, Lost Island	0.5
203	57684	Male	Baltimore Oriole	Schuyler, 4 miles SSW, Whitetail Wildlife Management Area	3.5
202	57685	Male	Baltimore Oriole	Schuyler, 4 miles SSW, Whitetail Wildlife Management Area	NA
171	57687	Male	Baltimore Oriole	Big Springs, ~5 miles WSW, Goldeneye State Wildlife Management Area	0.5
170	57688	Male	Bullock's Oriole	Big Springs, ~5 miles WSW, Goldeneye State Wildlife Management Area	35
173	57689	Male	Hybrid	Big Springs, ~5 miles WSW, Goldeneye State Wildlife Management Area	NA
172	57691	Female	Hybrid	Big Springs, ~5 miles WSW, Goldeneye State Wildlife Management Area	NA
169	57692	Male	Bullock's Oriole	Big Springs, ~5 miles WSW, Goldeneye State Wildlife Management Area	NA
183	57693	Male	Baltimore Oriole	Big Springs, ~5 miles WSW, Goldeneye State Wildlife Management Area	3
210	57698	Male	Baltimore Oriole	Alda, 3 miles SSW, Loch Linda State Wildlife Management Area	0.5
211	57699	Male	Baltimore Oriole	Alda, 3 miles SSW, Loch Linda State Wildlife Management Area	NA
209	57700	Male	Baltimore Oriole	Alda, 3 miles SSW, Loch Linda State Wildlife Management Area	NA
200	57710	Male	Baltimore Oriole	Sutherland, 2.5 miles E	1
194	57711	Male	Baltimore Oriole	Sutherland, 2.5 miles E	NA
196	57712	Male	Baltimore Oriole	Sutherland, 2.5 miles E	7
197	57713	Male	Baltimore Oriole	Sutherland, 2.5 miles E	NA
201	57714	Male	Baltimore Oriole	Sutherland, 2.5 miles E	NA
195	57715	Male	Hybrid	Sutherland, 2.5 miles E	10
193	57716	Male	Baltimore Oriole	Sutherland, 2.5 miles E	2.5
185	57722	Male	Baltimore Oriole	Blair, 4 miles ESE	NA
184	57723	Male	Baltimore Oriole	Blair, 4 miles ESE	4
62	57724	Male	Baltimore Oriole	Big Springs, 3.5 miles E along South Platte River	1.5
218	57730	Male	Baltimore Oriole	Gothenburg, 7 miles WNW, Barnes Ranch	0
219	57731	Male	Baltimore Oriole	Gothenburg, 7 miles WNW, Barnes Ranch	1.5
220	57732	Male	Baltimore Oriole	Gothenburg, 7 miles WNW, Barnes Ranch	4.5
221	57733	Male	Baltimore Oriole	Gothenburg, 7 miles WNW, Barnes Ranch	1
182	57734	Male	Baltimore Oriole	Gothenburg, 7 miles WNW, Barnes Ranch	9
215	57736	Male	Baltimore Oriole	Big Springs, ~5 miles WSW, Goldeneye State Wildlife Management Area	2
216	57737	Male	Bullock's Oriole	Big Springs, ~5 miles WSW, Goldeneye State Wildlife Management Area	23
214	57738	Male	Baltimore Oriole	Big Springs, ~5 miles WSW, Goldeneye State Wildlife Management Area	NA
217	57739	Male	Baltimore Oriole	Big Springs, ~5 miles WSW, Goldeneye State Wildlife Management Area	NA
213	57740	Male	Baltimore Oriole	Big Springs, ~5 miles WSW, Goldeneye State Wildlife Management Area	1
12	57741	Male	Bullock's Oriole	Big Springs, ~5 miles WSW, Goldeneye State Wildlife Management Area	29
6	57747	Male	Baltimore Oriole	Elm Creek, 1.5 miles S, Blue Hole State Wildlife Management Area	2.5
8	57748	Male	Baltimore Oriole	Elm Creek, 1.5 miles S, Blue Hole State Wildlife Management Area	1.5
9	57749	Male	Baltimore Oriole	Elm Creek, 1.5 miles S, Blue Hole State Wildlife Management Area	1
19	57750	Male	Baltimore Oriole	Elm Creek, 1.5 miles S, Blue Hole State Wildlife Management Area	1.5
208	57751	Male	Baltimore Oriole	Elm Creek, 1.5 miles S, Blue Hole State Wildlife Management Area	NA
205	57752	Male	Baltimore Oriole	Elm Creek, 1.5 miles S, Blue Hole State Wildlife Management Area	NA
204	57753	Male	Baltimore Oriole	Elm Creek, 1.5 miles S, Blue Hole State Wildlife Management Area	NA
207	57754	Male	Baltimore Oriole	Elm Creek, 1.5 miles S, Blue Hole State Wildlife Management Area	3
206	57755	Male	Baltimore Oriole	Elm Creek, 1.5 miles S, Blue Hole State Wildlife Management Area	NA
5	57756	Male	Baltimore Oriole	Elm Creek, 1.5 miles S, Blue Hole State Wildlife Management Area	0
229	57757	Male	Baltimore Oriole	Sutherland, 2.5 miles E	7
187	57758	Male	Hybrid	Sutherland, 2.5 miles E	13
14	57759	Male	Hybrid	Sutherland, 2.5 miles E	NA
226	57760	Male	Baltimore Oriole	Sutherland, 2.5 miles E	2
17	57761	Male	Baltimore Oriole	Sutherland, 2.5 miles E	NA
188	57762	Male	Baltimore Oriole	Sutherland, 2.5 miles E	2
7	57889	Male	Baltimore Oriole	Schuyler, 3.5 miles S, intersection of State Highway 15 and 45 Road	0
212	57890	Male	Baltimore Oriole	Sutherland, 4 miles N	1.5
21	57891	Male	Hybrid	Big Springs, ~5 miles WSW, Goldeneye State Wildlife Management Area	12
20	57892	Male	Baltimore Oriole	Big Springs, ~5 miles WSW, Goldeneye State Wildlife Management Area	NA
18	57893	Male	Baltimore Oriole	Schuyler, 5 miles S and 4 miles E	NA
13	57895	Male	Baltimore Oriole	Schuyler, 4 miles SSW, Whitetail Wildlife Management Area	1
247	57943	Male	Bullock's Oriole	Crook, 1 mile S, Tamarack Ranch State Wildlife Area	27.5
45	57944	Male	Bullock's Oriole	Fort Morgan, 26 miles NE, Prewitt Reservoir State Wildlife Area	35
225	57945	Male	Bullock's Oriole	Greeley, 13 miles ESE, Centennial Valley State Wildlife Area	35.5
47	57946	Male	Bullock's Oriole	Fort Morgan, 26 miles NE, Prewitt Reservoir State Wildlife Area	34
46	57947	Male	Bullock's Oriole	Fort Morgan, 26 miles NE, Prewitt Reservoir State Wildlife Area	35.5
43	57948	Male	Bullock's Oriole	Crook, 1 mile S, Tamarack Ranch State Wildlife Area	NA
44	57949	Male	Bullock's Oriole	Greeley, 13 miles ESE, Centennial Valley State Wildlife Area	35.5
246	57950	Male	Hybrid	Crook, 1 mile S, Tamarack Ranch State Wildlife Area	NA
245	57951	Male	Hybrid	Crook, 1 mile S, Tamarack Ranch State Wildlife Area	17.5
244	57952	Male	Baltimore Oriole	Crook, 1 mile S, Tamarack Ranch State Wildlife Area	2.5
243	57953	Female	Hybrid	Crook, 1 mile S, Tamarack Ranch State Wildlife Area	NA
67	57954	Male	Bullock's Oriole	Greeley, 11 miles ESE, Nakagawa State Wildlife Area	34
241	57955	Male	Hybrid	Crook, 1 mile S, Tamarack Ranch State Wildlife Area	14.5
66	57956	Male	Bullock's Oriole	Greeley, 11 miles ESE, Nakagawa State Wildlife Area	NA
65	57957	Male	Baltimore Oriole	Sutherland, 2.5 miles E	NA
236	57958	Male	Bullock's Oriole	Greeley, 3 miles E and 2.5 miles S, Brower State Wildlife Area	35
239	57959	Male	Bullock's Oriole	Crook, 1 mile S, Tamarack Ranch State Wildlife Area	NA
240	57960	Male	Baltimore Oriole	Crook, 1 mile S, Tamarack Ranch State Wildlife Area	4.5
64	57961	Male	Bullock's Oriole	Greeley, 5.5 miles E, Mitani-Tokuyasu State Wildlife Area	NA
235	57962	Male	Bullock's Oriole	Greeley, 11 miles ESE, Nakagawa State Wildlife Area	36
63	57963	Male	Bullock's Oriole	Crook, 1 mile S, Tamarack Ranch State Wildlife Area	NA
237	57964	Male	Bullock's Oriole	Fort Morgan, 26 miles NE, Prewitt Reservoir State Wildlife Area	35
238	57965	Male	Baltimore Oriole	Sutherland, 2.5 miles E	6.5
242	57966	Male	Baltimore Oriole	Crook, 1 mile S, Tamarack Ranch State Wildlife Area	NA
248	57968	Male	Baltimore Oriole	Crook, 1 mile S, Tamarack Ranch State Wildlife Area	NA
249	57969	Female	Hybrid	Crook, 1 mile S, Tamarack Ranch State Wildlife Area	NA
68	57970	Male	Bullock's Oriole	Crook, 1 mile S, Tamarack Ranch State Wildlife Area	NA
250	57971	Male	Bullock's Oriole	Fort Morgan, 26 miles NE, Prewitt Reservoir State Wildlife Area	36
251	57972	Male	Bullock's Oriole	Fort Morgan, 26 miles NE, Prewitt Reservoir State Wildlife Area	34.5
252	57973	Male	Bullock's Oriole	Fort Morgan, 26 miles NE, Prewitt Reservoir State Wildlife Area	36
253	57974	Male	Baltimore Oriole	Fort Morgan, 26 miles NE, Prewitt Reservoir State Wildlife Area	1
254	57975	Male	Bullock's Oriole	Fort Morgan, 26 miles NE, Prewitt Reservoir State Wildlife Area	32.5
255	57976	Male	Bullock's Oriole	Greeley, 25 miles SSW, Banner Lakes State Wildlife Area	NA
256	57977	Male	Bullock's Oriole	Greeley, 25 miles SSW, Banner Lakes State Wildlife Area	36
69	57978	Male	Bullock's Oriole	Greeley, 25 miles SSW, Banner Lakes State Wildlife Area	35.5
257	57979	Male	Bullock's Oriole	Greeley, 25 miles SSW, Banner Lakes State Wildlife Area	35.5
70	57980	Male	Bullock's Oriole	Greeley, 25 miles SSW, Banner Lakes State Wildlife Area	34
258	57981	Male	Baltimore Oriole	Crook, 1 mile S, Tamarack Ranch State Wildlife Area	2
259	57982	Male	Baltimore Oriole	Crook, 1 mile S, Tamarack Ranch State Wildlife Area	2.5
261	57983	Male	Bullock's Oriole	Fort Morgan, 5.5 miles NE	36
260	57984	Female	Hybrid	Crook, 1 mile S, Tamarack Ranch State Wildlife Area	NA
262	57989	Male	Bullock's Oriole	Snyder, 7.5 miles N, Antelope Draw	35
22	57991	Male	Hybrid	Fort Morgan, 26 miles NE, Prewitt Reservoir State Wildlife Area	16
23	57993	Male	Hybrid	Crook, 1 mile S, Tamarack Ranch State Wildlife Area	NA
263	57994	Male	Bullock's Oriole	Crook, 1 mile S, Tamarack Ranch State Wildlife Area	35.5
264	57995	Male	Bullock's Oriole	Crook, 1 mile S, Tamarack Ranch State Wildlife Area	35.5
265	57996	Male	Baltimore Oriole	Crook, 1 mile S, Tamarack Ranch State Wildlife Area	7
266	57997	Male	Bullock's Oriole	Greeley, 11 miles ESE, Nakagawa State Wildlife Area	36
269	57998	Male	Bullock's Oriole	Greeley, 11 miles ESE, Nakagawa State Wildlife Area	36
270	57999	Male	Bullock's Oriole	Greeley, 11 miles ESE, Nakagawa State Wildlife Area	35
71	58000	Male	Bullock's Oriole	Crook, 1 mile S, Tamarack Ranch State Wildlife Area	NA
267	58001	Male	Hybrid	Crook, 1 mile S, Tamarack Ranch State Wildlife Area	26
268	58002	Male	Bullock's Oriole	Greeley, 11 miles ESE, Nakagawa State Wildlife Area	34
284	58003	Male	Hybrid	Big Springs, ~5 miles WSW, Goldeneye State Wildlife Management Area	22.5
74	58004	Male	Baltimore Oriole	Big Springs, ~5 miles WSW, Goldeneye State Wildlife Management Area	3
271	58005	Male	Bullock's Oriole	Greeley, 11 miles ESE, Nakagawa State Wildlife Area	NA
273	58006	Male	Hybrid	Crook, 1 mile S, Tamarack Ranch State Wildlife Area	10.5
272	58007	Male	Hybrid	Crook, 1 mile S, Tamarack Ranch State Wildlife Area	12
274	58008	Male	Hybrid	Crook, 1 mile S, Tamarack Ranch State Wildlife Area	22
279	58009	Male	Hybrid	Fort Morgan, 26 miles NE, Prewitt Reservoir State Wildlife Area	27
280	58010	Male	Baltimore Oriole	Gothenburg, 7 miles WNW, Barnes Ranch	0.5
72	58011	Male	Baltimore Oriole	Gothenburg, 7 miles WNW, Barnes Ranch	NA
73	58012	Male	Baltimore Oriole	Big Springs, ~5 miles WSW, Goldeneye State Wildlife Management Area	NA
282	58013	Male	Baltimore Oriole	Gothenburg, 7 miles WNW, Barnes Ranch	NA
283	58014	Male	Baltimore Oriole	Gothenburg, 7 miles WNW, Barnes Ranch	0
278	58015	Male	Bullock's Oriole	Fort Morgan, 26 miles NE, Prewitt Reservoir State Wildlife Area	36
281	58016	Male	Baltimore Oriole	Gothenburg, 7 miles WNW, Barnes Ranch	0
277	58017	Male	Bullock's Oriole	Fort Morgan, 26 miles NE, Prewitt Reservoir State Wildlife Area	35
275	58018	Male	Hybrid	Crook, 1 mile S, Tamarack Ranch State Wildlife Area	NA
276	58021	Male	Hybrid	Crook, 1 mile S, Tamarack Ranch State Wildlife Area	NA
290	58026	Male	Bullock's Oriole	Fort Morgan, 10 miles ENE, Brush State Wildlife Area	NA
289	58046	Male	Hybrid	Crook, 1 mile S, Tamarack Ranch State Wildlife Area	17.5
287	58047	Male	Hybrid	Crook, 1 mile S, Tamarack Ranch State Wildlife Area	6
286	58048	Male	Bullock's Oriole	Crook, 1 mile S, Tamarack Ranch State Wildlife Area	NA
288	58049	Male	Baltimore Oriole	Crook, 1 mile S, Tamarack Ranch State Wildlife Area	5.5
296	58119	Male	Bullock's Oriole	Greeley, 13 miles ESE, Centennial Valley State Wildlife Area	33.5
298	58120	Male	Hybrid	Crook, 1 mile S, Tamarack Ranch State Wildlife Area	11
299	58121	Male	Bullock's Oriole	Crook, 1 mile S, Tamarack Ranch State Wildlife Area	32.5
297	58122	Male	Bullock's Oriole	Crook, 1 mile S, Tamarack Ranch State Wildlife Area	34
75	58123	Male	Baltimore Oriole	Big Springs, ~5 miles WSW, Goldeneye State Wildlife Management Area	NA
285	58124	Male	Baltimore Oriole	Big Springs, ~5 miles WSW, Goldeneye State Wildlife Management Area	3
76	58125	Male	Baltimore Oriole	Elm Creek, 1.5 miles S, Blue Hole State Wildlife Management Area	NA
77	58126	Male	Baltimore Oriole	Blair, 4 miles ESE	NA
301	58127	Male	Bullock's Oriole	Fort Morgan, 26 miles NE, Prewitt Reservoir State Wildlife Area	36
300	58128	Male	Bullock's Oriole	Fort Morgan, 26 miles NE, Prewitt Reservoir State Wildlife Area	35
302	58129	Male	Bullock's Oriole	Fort Morgan, 26 miles NE, Prewitt Reservoir State Wildlife Area	33
292	58137	Male	Bullock's Oriole	Fort Morgan, 26 miles NE, Prewitt Reservoir State Wildlife Area	35.5
294	58138	Male	Bullock's Oriole	Fort Morgan, 26 miles NE, Prewitt Reservoir State Wildlife Area	36
295	58139	Male	Bullock's Oriole	Fort Morgan, 26 miles NE, Prewitt Reservoir State Wildlife Area	NA
291	58140	Male	Bullock's Oriole	Greeley, 13 miles ESE, Centennial Valley State Wildlife Area	35
293	58141	Male	Bullock's Oriole	Fort Morgan, 26 miles NE, Prewitt Reservoir State Wildlife Area	36
