# Supplementary material for: A complex genomic architecture underlies reproductive isolation in a North American oriole hybrid zone
Source: Commun Biol. 2023 Feb 7;6:154. doi: 10.1038/s42003-023-04532-8 (PMC9902562; doi:10.1038/s42003-023-04532-8)
Supplement: Supplementary file 5 — Supplementary Data 3 [file 42003_2023_4532_MOESM5_ESM.xlsx]

## Sheet: Sheet1
Supplementary Table S3: Amplicon information for amplotyping of Oriole individuals in this study. Table includes primer name, chromosome location and position of target SNP, amplicon category (melanin-linked, neutral, fixed, inversion linked). For melanin-linked SNPs, we include a column for candidate gene associated with the target SNP.
PrimerID	Chromosome	SNP position	OutlierMethod	Trait	AssociatedGene	PutativeFunction
Orioles_1	1	19872211	GWAS	Throat, Tail Base	ATP1B1, B3	melanogenesis
Orioles_2	1	20098751	GWAS	Tail Base	CCDC181	melanogenesis
Orioles_3	1	20805032	GWAS	Throat	ZBTB20	melanogenesis
Orioles_4	3	13842365	GWAS	Tail Base	PCSK2	melanogenesis
Orioles_5	4	22923198	GWAS	Tail Base	UBE2K	melanogenesis
Orioles_6-7	5	25843553	GWAS	Forehead	CDC42	melanogenesis
Orioles_6-7	5	25843553	GWAS	Forehead	VPS18	melanogenesis
Orioles_8	4	29691358	GWAS	Throat	FGL1	melanogenesis
Orioles_9-10	5	25985335	GWAS	Lesserr Coverts	CHAC1,2	melanogenesis
Orioles_9-10	5	25985335	GWAS	Lesserr Coverts	NOTCH1,2	melanogenesis
Orioles_11	3	13607121	GWAS	Tail Base	CHP1	melanogenesis
Orioles_12	4	46833122	GWAS	Tail Base	RRH	melanogenesis
Orioles_13	1a	53254514	GWAS	Tail Base	BDNF	melanogenesis
Orioles_14	6	14151280	GWAS	Tail Base	COMTD1	melanogenesis
Orioles_15	1a	51484618	GWAS	Tail Base	NUAK1, 2	melanogenesis
Orioles_16-17	11	16325118	GWAS	Tail Base	HSD17B2	melanogenesis
Orioles_16-17	11	16325118	GWAS	Tail Base	SDR42E1, 2	melanogenesis
Orioles_18	9	16599438	GWAS	Lesserr Coverts	SLC12A9	melanogenesis
Orioles_19	18	21241	GWAS	Tail Base	SLC16A3, A1, A8, A7	melanogenesis
Orioles_20	20	14963466	GWAS	Tail Base	SULF2, 1	melanogenesis
Orioles_21	18	402978, 402984	GWAS	Greater Coverts	TIMP2	melanogenesis
Orioles_22	12	176494	GWAS	Tail Base	TRH	melanogenesis
Orioles_23	18	283376	GWAS	Tail Base	TXNDC5	melanogenesis
Orioles_24	7	15990423	GWAS	Tail Base	VIM	melanogenesis
Orioles_25	24	52711	GWAS	Tail Base	VPS11	melanogenesis
Orioles_26	Z	9775183	GWAS	Ear, Forehead	DCP2	melanogenesis
Orioles_27	Z	35809138	GWAS	Ear, Forehead	CTSS	melanogenesis
Orioles_28	Z	36820970	GWAS	Ear, Forehead, Greater Coverts, Lesser Coverts, Tail Base, Throat	NTRK2	melanogenesis
Orioles_29	Z	46004514	GWAS	Ear, forehead, Greater Coverts, Lesser Coverts, Throat	RIC1	melanogenesis
Orioles_30	Z	47616192	GWAS	Ear, Forehead, Greater Coverts, Lesser Coverts, Tail Base, Throat	DOCK8	melanogenesis
Orioles_31	Z	48286863	GWAS	Ear, Forehead, Lesser Coverts, Tail Base, Throat	TNPO1	melanogenesis
Orioles_32	Z	52750345	GWAS	Ear, Forehead, Greater Coverts, Lesser Coverts, Tail Base, Tail Tip, Throat	CENPK	melanogenesis
Orioles_33	Z	55763756	GWAS	Ear, Forehead, Greater Coverts, Lesser Coverts, Tail Base, Tail Tip, Throat	MAP3K1	melanogenesis
Orioles_34	Z	56160641	GWAS	Ear, Forehead, Greater Coverts, Lesser Coverts, Tail Base, Tail Tip, Throat	IL6ST	melanogenesis
Orioles_35	Z	56998020	GWAS	Ear, Forehead	NDUFS4	melanogenesis
Orioles_36	Z	40508546	GWAS	Forehead, Tail Base, Tail Tip, Throat	PLIN2	melanogenesis
Orioles_37	Z	41704961	GWAS	Forehead, Tail Base, Throat	BNC2	melanogenesis
Orioles_38	Z	43131172	GWAS	Forehead, Tail Base, Throat	TYR	melanogenesis
Orioles_39-40	Z	43109400	GWAS	Forehead, Tail Base, Throat	TYRP1	melanogenesis
Orioles_39-40	Z	43109400	GWAS	Forehead, Tail Base, Throat	DCT	melanogenesis
Orioles_41	Z	49960806	GWAS	Forehead	S100A10	melanogenesis
Orioles_42	Z	57065134	GWAS	Forehead, Throat, Tail Base	FST	melanogenesis
Orioles_43	Z	57247955	GWAS	Forehead	MOCS2	melanogenesis
Orioles_44	Z	61971431	GWAS	Forehead, Greater Coverts, Lesser Coverts, Tail Base, Throat	NADK2	melanogenesis
Orioles_45	Z	63890354	GWAS	Forehead, Throat	RGP1	melanogenesis
Orioles_46	Z	52859498	GWAS	Greater Coverts, Lesser Coverts, Tail Base, Throat	ADAMTS10	melanogenesis
Orioles_47	Z	15491550	GWAS	Neck, Tail Base	ALDH1A1	melanogenesis
Orioles_48	Z	9673881	GWAS	Tail Base, Throat	APC	melanogenesis
Orioles_49	Z	49924424	GWAS	Greater Coverts, Neck, Tail Base, Throat	F2RL	melanogenesis
Orioles_50	Z	16796513	GWAS	Tail Base	LVRN	melanogenesis
Orioles_51	Z	45902179	GWAS	Tail Base, Throat	MLANA	melanogenesis
Orioles_52	Z	10232315	GWAS	Tail Base, Throat	PAM	melanogenesis
Orioles_53	Z	14423403	GWAS	Tail Base, Throat	PCSK5	melanogenesis
Orioles_54	Z	62405402	GWAS	Throat	RAI14	melanogenesis
Orioles_55	Z	17040309	GWAS	Greater Coverts, Tail Base, Throat	SEMA6A	melanogenesis
Orioles_56	Z	61760906	GWAS	Greater Coverts, Lesser Coverts, Tail Base, Tail Tip, Throat	SLC1A2	melanogenesis
Orioles_57	Z	62597668	GWAS	Throat	SLC45A2	melanogenesis
Orioles_58	Z	56703013	GWAS	Lesser Coverts, Tail Base, Throat	SNX18	melanogenesis
Orioles_59	Z	64465453	GWAS	Tail Base, Throat	SPATA5L1	melanogenesis
Orioles_60	Z	14749576	GWAS	Tail Base, Throat	TRPM1	melanogenesis
Orioles_61	1	2210612	Fst - Fixed Variants	NA	NA	NA
Orioles_62	1a	50808442	Fst - Fixed Variants	NA	NA	NA
Orioles_63	2	129686513	Fst - Fixed Variants	NA	NA	NA
Orioles_64	3	12389025	Fst - Fixed Variants	NA	NA	NA
Orioles_65	3	107126075	Fst - Fixed Variants	NA	NA	NA
Orioles_66	4	62159002	Fst - Fixed Variants	NA	NA	NA
Orioles_67	4a	19652378	Fst - Fixed Variants	NA	NA	NA
Orioles_68	5	8037535	Fst - Fixed Variants	NA	NA	NA
Orioles_69	6	20804860	Fst - Fixed Variants	NA	NA	NA
Orioles_70	7	38243540	Fst - Fixed Variants	NA	NA	NA
Orioles_71	8	15990642	Fst - Fixed Variants	NA	NA	NA
Orioles_72	9	9035745	Fst - Fixed Variants	NA	NA	NA
Orioles_73	10	11227394	Fst - Fixed Variants	NA	NA	NA
Orioles_74	11	12190896	Fst - Fixed Variants	NA	NA	NA
Orioles_75	12	89473	Fst - Fixed Variants	NA	NA	NA
Orioles_76	13	78449	Fst - Fixed Variants	NA	NA	NA
Orioles_77	14	15905175	Fst - Fixed Variants	NA	NA	NA
Orioles_78	15	9962628	Fst - Fixed Variants	NA	NA	NA
Orioles_79	17	11703757	Fst - Fixed Variants	NA	NA	NA
Orioles_80	18	1031621	Fst - Fixed Variants	NA	NA	NA
Orioles_81	19	7362587	Fst - Fixed Variants	NA	NA	NA
Orioles_82	20	92758	Fst - Fixed Variants	NA	NA	NA
Orioles_83	21	2001857	Fst - Fixed Variants	NA	NA	NA
Orioles_84	22	40818	Fst - Fixed Variants	NA	NA	NA
Orioles_85	23	7023767	Fst - Fixed Variants	NA	NA	NA
Orioles_86	24	36057	Fst - Fixed Variants	NA	NA	NA
Orioles_87	25	561719	Fst - Fixed Variants	NA	NA	NA
Orioles_88	26	3358474	Fst - Fixed Variants	NA	NA	NA
Orioles_89	27	68795	Fst - Fixed Variants	NA	NA	NA
Orioles_90	28	3543471	Fst - Fixed Variants	NA	NA	NA
Orioles_91	1	1293455	Fst - neutral Variants	NA	NA	NA
Orioles_92	1a	5274640	Fst - neutral Variants	NA	NA	NA
Orioles_93	2	9341722	Fst - neutral Variants	NA	NA	NA
Orioles_94	3	22942558	Fst - neutral Variants	NA	NA	NA
Orioles_95	4	36260244	Fst - neutral Variants	NA	NA	NA
Orioles_96	Z	271081	Fst - neutral Variants	NA	NA	NA
Orioles_97	4a	17523950	Fst - neutral Variants	NA	NA	NA
Orioles_98	5	741955	Fst - neutral Variants	NA	NA	NA
Orioles_99	6	12258102	Fst - neutral Variants	NA	NA	NA
Orioles_100	7	10748967	Fst - neutral Variants	NA	NA	NA
Orioles_101	8	28738163	Fst - neutral Variants	NA	NA	NA
Orioles_102	9	234657	Fst - neutral Variants	NA	NA	NA
Orioles_103	10	11484454	Fst - neutral Variants	NA	NA	NA
Orioles_104	11	354888	Fst - neutral Variants	NA	NA	NA
Orioles_105	12	7603738	Fst - neutral Variants	NA	NA	NA
Orioles_106	13	14308183	Fst - neutral Variants	NA	NA	NA
Orioles_107	14	5013936	Fst - neutral Variants	NA	NA	NA
Orioles_108	15	6751988	Fst - neutral Variants	NA	NA	NA
Orioles_109	17	768239	Fst - neutral Variants	NA	NA	NA
Orioles_110	18	2366714	Fst - neutral Variants	NA	NA	NA
Orioles_111	19	5670707	Fst - neutral Variants	NA	NA	NA
Orioles_112	20	4568739	Fst - neutral Variants	NA	NA	NA
Orioles_113	21	3899293	Fst - neutral Variants	NA	NA	NA
Orioles_114	22	3345962	Fst - neutral Variants	NA	NA	NA
Orioles_115	23	872655	Fst - neutral Variants	NA	NA	NA
Orioles_116	24	1457000	Fst - neutral Variants	NA	NA	NA
Orioles_117	25	201720	Fst - neutral Variants	NA	NA	NA
Orioles_118	26	4613910	Fst - neutral Variants	NA	NA	NA
Orioles_119	27	368916	Fst - neutral Variants	NA	NA	NA
Orioles_120	28	3175656	Fst - neutral Variants	NA	NA	NA
Orioles_121	Z	33613127	Inversion Linked	NA	NA	NA
Orioles_122	Z	35339676	Inversion Linked	NA	NA	NA
Orioles_123	Z	36524208	Inversion Linked	NA	NA	NA
Orioles_124	Z	36540112	Inversion Linked	NA	NA	NA
Orioles_125	Z	41489633	Inversion Linked	NA	NA	NA
Orioles_126	Z	41509089	Inversion Linked	NA	NA	NA
Orioles_127	Z	42704433	Inversion Linked	NA	NA	NA
Orioles_128	Z	42732429	Inversion Linked	NA	NA	NA
Orioles_129	Z	42819280	Inversion Linked	NA	NA	NA
Orioles_130	Z	42940927	Inversion Linked	NA	NA	NA
Orioles_131	Z	43000222	Inversion Linked	NA	NA	NA
Orioles_132	Z	43069633	Inversion Linked	NA	NA	NA
Orioles_133	Z	43106550	Inversion Linked	NA	NA	NA
Orioles_134	Z	43172236	Inversion Linked	NA	NA	NA
Orioles_135	Z	43250091	Inversion Linked	NA	NA	NA
Orioles_136	Z	43369323	Inversion Linked	NA	NA	NA
Orioles_137	Z	43417414	Inversion Linked	NA	NA	NA
Orioles_138	Z	43498862	Inversion Linked	NA	NA	NA
Orioles_139	Z	43518974	Inversion Linked	NA	NA	NA
Orioles_140	Z	43629735	Inversion Linked	NA	NA	NA
Orioles_141	Z	43833818	Inversion Linked	NA	NA	NA
Orioles_142	Z	43930032	Inversion Linked	NA	NA	NA
Orioles_143	Z	44675672	Inversion Linked	NA	NA	NA
Orioles_144	Z	45468317	Inversion Linked	NA	NA	NA
Orioles_145	Z	47069829	Inversion Linked	NA	NA	NA
Orioles_146	Z	48356467	Inversion Linked	NA	NA	NA
Orioles_147	Z	49449387	Inversion Linked	NA	NA	NA
Orioles_148	Z	50129147	Inversion Linked	NA	NA	NA
Orioles_149	Z	50144518	Inversion Linked	NA	NA	NA
Orioles_150	Z	50148866	Inversion Linked	NA	NA	NA
Orioles_151	Z	47158547	Inversion Linked	NA	NA	NA
Orioles_152	Z	45517853	Inversion Linked	NA	NA	NA
Orioles_153	Z	45325143	Inversion Linked	NA	NA	NA
Orioles_154	Z	44876412	Inversion Linked	NA	NA	NA
