# Supplementary material for: A complex genomic architecture underlies reproductive isolation in a North American oriole hybrid zone
Source: Commun Biol. 2023 Feb 7;6:154. doi: 10.1038/s42003-023-04532-8 (PMC9902562; doi:10.1038/s42003-023-04532-8)
Supplement: Supplementary file 6 — Supplementary Data 4 [file 42003_2023_4532_MOESM6_ESM.xlsx]

## Sheet: InversionLinked
	V1	V2	V3	V4	V5	V6	V7	V8	V9		Entrez ID	Gene Symbol
59241	chrz	blastx	protein_match	1810563	1828074	208	+	.	ID=chrz:hit:3587:3.10.0.18	Name	XP_030113673.2	FSD1L
59242	chrz	blastx	protein_match	1816819	1826594	155	+	.	ID=chrz:hit:3588:3.10.0.18	Name	XP_030112596.1	FSD1
59243	chrz	blastx	protein_match	1834727	1844181	368	+	.	ID=chrz:hit:3589:3.10.0.18	Name	XP_002188793.1	FKTN
59245	chrz	blastx	protein_match	1871413	1871763	614	+	.	ID=chrz:hit:3591:3.10.0.18	Name	XP_004174704.1	TAL2
59270	chrz	blastx	protein_match	1763293	1778120	132	+	.	ID=chrz:hit:11432:3.10.0.17	Name	XP_002188010.5	CAST
59310	chrz	blastx	protein_match	1892863	1898791	152	+	.	ID=chrz:hit:8284:3.10.0.19	Name	XP_030112483.2	TMEM38A
59314	chrz	blastx	protein_match	1888445	1900887	336	+	.	ID=chrz:hit:8288:3.10.0.19	Name	XP_002188151.2	TMEM38B
59319	chrz	blastx	protein_match	2280065	2296879	402	+	.	ID=chrz:hit:3598:3.10.0.23	Name	XP_002188356.2	ZNF462
59328	chrz	blastx	protein_match	2504937	2505188	199	-	.	ID=chrz:hit:129:3.10.0.24	Name	XP_030129246.1	WT1
59330	chrz	blastx	protein_match	2427877	2448070	141	+	.	ID=chrz:hit:131:3.10.1.24	Name	XP_030113275.1	RAD23B
59350	chrz	blastx	protein_match	2951879	2959925	127	+	.	ID=chrz:hit:3606:3.10.0.29	Name	XP_030113590.1	PHAX
59353	chrz	blastx	protein_match	3157156	3188586	126	+	.	ID=chrz:hit:8321:3.10.0.31	Name	XP_032606219.1	MEGF11
59357	chrz	blastx	protein_match	3157159	3166575	138	+	.	ID=chrz:hit:8325:3.10.0.31	Name	XP_032607991.1	MEGF6
59359	chrz	blastx	protein_match	3157186	3181908	193	+	.	ID=chrz:hit:8327:3.10.0.31	Name	XP_030147343.2	PEAR1
59361	chrz	blastx	protein_match	2991075	3002459	352	+	.	ID=chrz:hit:8297:3.10.0.30	Name	XP_030113683.2	LMNB1
59362	chrz	blastx	protein_match	2991120	3001640	217	+	.	ID=chrz:hit:8298:3.10.0.30	Name	XP_030147290.2	LMNA
59363	chrz	blastx	protein_match	2991947	3001640	214	+	.	ID=chrz:hit:8299:3.10.0.30	Name	XP_002189120.1	LMNB2
59368	chrz	blastx	protein_match	3010826	3016232	151	-	.	ID=chrz:hit:8304:3.10.0.30	Name	XP_030112981.2	MARCHF2
59371	chrz	blastx	protein_match	3029539	3031943	366	-	.	ID=chrz:hit:8307:3.10.0.30	Name	XP_030113685.2	MARCHF3
59372	chrz	blastx	protein_match	3076484	3080251	286	-	.	ID=chrz:hit:8308:3.10.0.30	Name	XP_004174705.2	CZH5orf63
59384	chrz	blastx	protein_match	3653765	3657529	188	+	.	ID=chrz:hit:8322:3.10.0.36	Name	XP_030143280.2	FN3K
59385	chrz	blastx	protein_match	3653765	3657529	215	+	.	ID=chrz:hit:8323:3.10.0.36	Name	NP_001185542.1	FN3KRP
59395	chrz	blastx	protein_match	3152076	3194489	120	+	.	ID=chrz:hit:11489:3.10.0.32	Name	XP_002188794.2	MEGF10
59402	chrz	blastx	protein_match	3235914	3248422	511	+	.	ID=chrz:hit:11496:3.10.0.32	Name	XP_012433229.2	PRRC1
59420	chrz	blastx	protein_match	3763076	3763192	203	-	.	ID=chrz:hit:16996:3.10.0.37	Name	NP_001233184.1	COX7C
59424	chrz	blastx	protein_match	3450482	3481671	153	+	.	ID=chrz:hit:3608:3.10.0.34	Name	XP_030138300.2	SLC12A3
59425	chrz	blastx	protein_match	3446999	3481674	228	+	.	ID=chrz:hit:3609:3.10.0.34	Name	XP_030113489.2	SLC12A2
59440	chrz	blastx	protein_match	4939036	4949613	633	+	.	ID=chrz:hit:8330:3.10.0.49	Name	XP_002190848.3	HAPLN1
59441	chrz	blastx	protein_match	4939078	4949613	194	+	.	ID=chrz:hit:8331:3.10.0.49	Name	XP_030147422.2	HAPLN2
59443	chrz	blastx	protein_match	4939051	4949616	302	+	.	ID=chrz:hit:8333:3.10.0.49	Name	XP_030112533.1	HAPLN4
59448	chrz	blastx	protein_match	4746485	4754141	144	+	.	ID=chrz:hit:8332:3.10.0.47	Name	XP_030137061.1	MFGE8
59450	chrz	blastx	protein_match	4746485	4754144	141	+	.	ID=chrz:hit:8334:3.10.0.47	Name	XP_030114336.1	EDIL3
59460	chrz	blastx	protein_match	5285316	5293418	181	+	.	ID=chrz:hit:3628:3.10.0.53	Name	NP_001232051.1	TMEM167A
59462	chrz	blastx	protein_match	5636049	5644693	460	-	.	ID=chrz:hit:3630:3.10.0.56	Name	XP_002190092.3	ATP6AP1L
59464	chrz	blastx	protein_match	5013750	5032246	169	-	.	ID=chrz:hit:11512:3.10.0.50	Name	XP_030113574.2	VCAN
59473	chrz	blastx	protein_match	5702176	5709529	1417	-	.	ID=chrz:hit:17006:3.10.0.57	Name	XP_030112553.2	GRIN3B
59514	chrz	blastx	protein_match	7700189	7700503	281	-	.	ID=chrz:hit:3636:3.10.0.77	Name	XP_030147443.2	EFNA1
59515	chrz	blastx	protein_match	7700084	7700503	360	-	.	ID=chrz:hit:3637:3.10.0.77	Name	XP_030147437.2	EFNA3
59517	chrz	blastx	protein_match	8963947	8971646	148	+	.	ID=chrz:hit:17014:3.10.0.89	Name	XP_030114889.2	SLC25A46
59523	chrz	blastx	protein_match	8612287	8612692	117	+	.	ID=chrz:hit:8354:3.10.0.86	Name	YP_514831.1	ND6
59525	chrz	blastx	protein_match	9042395	9064822	176	+	.	ID=chrz:hit:3643:3.10.0.90	Name	XP_030113573.2	WDR36
59529	chrz	blastx	protein_match	8476208	8490554	213	-	.	ID=chrz:hit:7733:3.10.0.85	Name	XP_030113755.2	PJA2
59539	chrz	blastx	protein_match	8603326	8641145	443	+	.	ID=chrz:hit:7743:3.10.0.85	Name	XP_030113549.1	MAN2A1
59553	chrz	blastx	protein_match	9247099	9253068	396	-	.	ID=chrz:hit:11537:3.10.0.92	Name	XP_030113759.1	STARD4
59563	chrz	blastx	protein_match	10150942	10151562	1031	-	.	ID=chrz:hit:17028:3.10.0.101	Name	XP_030113621.1	MACIR
59575	chrz	blastx	protein_match	11013660	11049723	140	-	.	ID=chrz:hit:8354:3.10.0.110	Name	XP_002186648.3	RASA1
59588	chrz	blastx	protein_match	10845847	10873572	277	+	.	ID=chrz:hit:17049:3.10.0.108	Name	XP_030137386.2	CHD2
59589	chrz	blastx	protein_match	10842694	10873572	168	+	.	ID=chrz:hit:17050:3.10.0.108	Name	XP_030113160.1	CHD1
59603	chrz	protein2genome	protein_match	10842691	10873572	7684	+	.	ID=chrz:hit:17064:3.10.0.108	Name	NP_001071646.1	CHD1W
59610	chrz	blastx	protein_match	10892219	10892989	1080	-	.	ID=chrz:hit:7767:3.10.0.109	Name	XP_012432927.2	RGMB
59611	chrz	blastx	protein_match	10942609	10968330	235	+	.	ID=chrz:hit:7768:3.10.0.109	Name	XP_030113340.1	TMEM161B
59614	chrz	blastx	protein_match	10953329	10968330	151	+	.	ID=chrz:hit:7771:3.10.0.109	Name	XP_030112906.2	TMEM161A
59630	chrz	protein2genome	protein_match	11004032	11009271	909	+	.	ID=chrz:hit:7787:3.10.0.109	Name	XP_012432928.1	CCNH
59633	chrz	blastx	protein_match	9674744	9714715	11317	+	.	ID=chrz:hit:3669:3.10.0.97	Name	XP_030113882.2	APC
59638	chrz	blastx	protein_match	9729380	9732626	144	+	.	ID=chrz:hit:3674:3.10.0.97	Name	NP_001232313.1	SRP19
59639	chrz	blastx	protein_match	9743182	9747869	318	-	.	ID=chrz:hit:3675:3.10.0.97	Name	NP_001128632.1	REEP5
59640	chrz	blastx	protein_match	9771646	9781600	284	+	.	ID=chrz:hit:3676:3.10.0.97	Name	XP_030113199.1	DCP2
59646	chrz	blastx	protein_match	9791035	9855105	418	-	.	ID=chrz:hit:3682:3.10.0.97	Name	XP_004177181.1	MCC
59670	chrz	blastx	protein_match	12378320	12380037	106	-	.	ID=chrz:hit:7788:3.10.0.123	Name	XP_004175780.4	ERV3-1
59671	chrz	blastx	protein_match	12088588	12093230	347	-	.	ID=chrz:hit:3708:3.10.0.121	Name	NP_001232438.1	CETN3
59673	chrz	blastx	protein_match	12102725	12104915	659	-	.	ID=chrz:hit:3710:3.10.0.121	Name	XP_002189364.3	MBLAC2
59674	chrz	blastx	protein_match	12124479	12127150	1066	-	.	ID=chrz:hit:3711:3.10.0.121	Name	XP_002189465.2	LYSMD3
59679	chrz	blastx	protein_match	11391994	11402620	560	-	.	ID=chrz:hit:8379:3.10.0.113	Name	XP_032600360.1	MEF2C
59743	chrz	blastx	protein_match	10061050	10069953	312	+	.	ID=chrz:hit:185:3.10.0.100	Name	XP_002187308.1	NUDT12
59826	chrz	blastx	protein_match	12495385	12505128	494	-	.	ID=chrz:hit:8361:3.10.0.125	Name	XP_002188554.1	ARRDC3
59831	chrz	protein2genome	protein_match	12495385	12499065	865	-	.	ID=chrz:hit:8366:3.10.0.125	Name	XP_030137259.1	ARRDC4
59837	chrz	protein2genome	protein_match	12495385	12499023	896	-	.	ID=chrz:hit:8372:3.10.0.125	Name	XP_002195489.2	ARRDC2
59842	chrz	blastx	protein_match	10171107	10206313	237	-	.	ID=chrz:hit:17075:3.10.0.102	Name	XP_030114625.1	PPIP5K2
59844	chrz	blastx	protein_match	10172808	10204616	232	-	.	ID=chrz:hit:17077:3.10.0.102	Name	XP_030137794.1	PPIP5K1
59943	chrz	blastx	protein_match	13856518	13902644	705	-	.	ID=chrz:hit:11583:3.10.0.139	Name	XP_012432871.2	KIAA0825
59950	chrz	blastx	protein_match	13439133	13444914	822	+	.	ID=chrz:hit:7845:3.10.0.134	Name	XP_030136788.1	NR2F2
59951	chrz	blastx	protein_match	13439133	13444920	850	+	.	ID=chrz:hit:7846:3.10.0.134	Name	XP_030114829.2	NR2F1
59954	chrz	blastx	protein_match	13439217	13444872	279	+	.	ID=chrz:hit:7849:3.10.0.134	Name	XP_030137480.2	NR2E3
59960	chrz	blastx	protein_match	13439148	13444914	600	+	.	ID=chrz:hit:7855:3.10.0.134	Name	XP_030112431.1	NR2F6
59972	chrz	blastx	protein_match	14346311	14363622	101	+	.	ID=chrz:hit:3718:3.10.0.143	Name	XP_030113914.2	ARSK
59978	chrz	blastx	protein_match	14422076	14448056	202	-	.	ID=chrz:hit:8373:3.10.0.144	Name	XP_030113911.1	PCSK5
59980	chrz	blastx	protein_match	13984711	14015769	769	+	.	ID=chrz:hit:8441:3.10.0.140	Name	XP_012432887.1	SLF1
59996	chrz	blastx	protein_match	14687501	14690889	164	-	.	ID=chrz:hit:3728:3.10.0.147	Name	XP_030114360.1	OSTF1
60000	chrz	blastx	protein_match	14707723	14709119	168	+	.	ID=chrz:hit:3732:3.10.0.147	Name	XP_002198794.1	NMRK2
60001	chrz	blastx	protein_match	14705558	14710184	163	+	.	ID=chrz:hit:3733:3.10.0.147	Name	XP_030114356.1	NMRK1
60004	chrz	blastx	protein_match	14718318	14733324	348	+	.	ID=chrz:hit:3736:3.10.0.147	Name	XP_002190574.2	CARNMT1
60013	chrz	blastx	protein_match	14300917	14343943	232	-	.	ID=chrz:hit:17135:3.10.0.142	Name	XP_030113904.2	TTC37
60027	chrz	blastx	protein_match	15391482	15400120	226	-	.	ID=chrz:hit:3747:3.10.0.154	Name	XP_002191307.2	ANXA1
60029	chrz	blastx	protein_match	15668925	15680068	287	+	.	ID=chrz:hit:17155:3.10.0.156	Name	XP_030113156.1	ZFAND5
60043	chrz	blastx	protein_match	14775507	14808821	353	+	.	ID=chrz:hit:8377:3.10.0.148	Name	XP_030136806.2	TRPM7
60045	chrz	blastx	protein_match	14775579	14806938	332	+	.	ID=chrz:hit:8379:3.10.0.148	Name	XP_032600346.1	TRPM3
60051	chrz	blastx	protein_match	14865912	14875708	259	-	.	ID=chrz:hit:8385:3.10.0.148	Name	XP_012432870.2	RORB
60052	chrz	blastx	protein_match	14865930	14875702	136	-	.	ID=chrz:hit:8386:3.10.0.148	Name	XP_012433513.1	RORA
60067	chrz	blastx	protein_match	15488675	15518475	334	+	.	ID=chrz:hit:11595:3.10.0.155	Name	XP_002191253.2	ALDH1A1
60068	chrz	blastx	protein_match	15495981	15516295	226	+	.	ID=chrz:hit:11596:3.10.0.155	Name	XP_032606070.1	ALDH1A2
60070	chrz	blastx	protein_match	15495978	15516295	226	+	.	ID=chrz:hit:11598:3.10.0.155	Name	XP_002199949.1	ALDH1A3
60072	chrz	blastx	protein_match	15546070	15574285	352	-	.	ID=chrz:hit:11600:3.10.0.155	Name	XP_030114276.2	TMC1
60073	chrz	blastx	protein_match	15549000	15574285	142	-	.	ID=chrz:hit:11601:3.10.0.155	Name	XP_032602663.1	TMC2
60079	chrz	protein2genome	protein_match	15495978	15514693	1535	+	.	ID=chrz:hit:11607:3.10.0.155	Name	XP_002196279.3	ALDH2
60082	chrz	blastx	protein_match	15704925	15722036	199	-	.	ID=chrz:hit:8464:3.10.0.157	Name	XP_002191521.2	GDA
60103	chrz	protein2genome	protein_match	15761110	15764434	665	-	.	ID=chrz:hit:8485:3.10.0.157	Name	XP_002191578.1	CZH9orf85
60104	chrz	blastx	protein_match	16837011	16839220	130	+	.	ID=chrz:hit:8492:3.10.0.168	Name	XP_032600078.1	ARL14EPL
60105	chrz	blastx	protein_match	16852937	16854970	176	+	.	ID=chrz:hit:8493:3.10.0.168	Name	XP_030114932.1	COMMD10
60116	chrz	blastx	protein_match	16713041	16717824	315	-	.	ID=chrz:hit:8504:3.10.0.167	Name	XP_030114651.1	CDO1
60118	chrz	blastx	protein_match	16733822	16758492	164	+	.	ID=chrz:hit:8506:3.10.0.167	Name	XP_002190093.1	AP3S1
60121	chrz	blastx	protein_match	16796559	16824247	311	+	.	ID=chrz:hit:8509:3.10.0.167	Name	XP_032600079.1	LVRN
60135	chrz	blastx	protein_match	16653875	16654938	121	-	.	ID=chrz:hit:8411:3.10.0.166	Name	NP_001232310.1	LSM5
60136	chrz	blastx	protein_match	16667567	16672313	409	-	.	ID=chrz:hit:8412:3.10.0.166	Name	XP_032600084.1	TMED7
60145	chrz	blastx	protein_match	15780683	15791913	845	+	.	ID=chrz:hit:7891:3.10.0.158	Name	XP_030114309.1	ABHD17B
60146	chrz	blastx	protein_match	15780683	15791910	571	+	.	ID=chrz:hit:7892:3.10.0.158	Name	XP_030112788.1	ABHD17A
60147	chrz	blastx	protein_match	15780662	15791910	635	+	.	ID=chrz:hit:7893:3.10.0.158	Name	XP_012433979.1	ABHD17C
60173	chrz	protein2genome	protein_match	15827814	15863400	7019	+	.	ID=chrz:hit:7919:3.10.0.158	Name	XP_030114301.2	CEMIP2
60182	chrz	blastx	protein_match	16375612	16400907	480	-	.	ID=chrz:hit:11629:3.10.0.163	Name	XP_030113917.2	MAMDC2
60196	chrz	blastx	protein_match	16468211	16491281	301	+	.	ID=chrz:hit:3750:3.10.0.165	Name	XP_032600067.1	PTAR1
60208	chrz	protein2genome	protein_match	16562581	16591787	2129	+	.	ID=chrz:hit:3762:3.10.0.165	Name	XP_002190319.1	APBA1
60209	chrz	blastx	protein_match	17054884	17083964	143	-	.	ID=chrz:hit:17179:3.10.0.170	Name	XP_032600426.1	SEMA6A
60225	chrz	blastx	protein_match	18094415	18094978	986	+	.	ID=chrz:hit:8530:3.10.0.181	Name	XP_004174290.1	TNFAIP8
60227	chrz	blastx	protein_match	18094424	18094978	694	+	.	ID=chrz:hit:8532:3.10.0.181	Name	XP_030112675.1	TNFAIP8L1
60232	chrz	blastx	protein_match	18094415	18094969	655	+	.	ID=chrz:hit:8537:3.10.0.181	Name	XP_004176942.3	TNFAIP8L3
60233	chrz	blastx	protein_match	18115018	18134284	175	+	.	ID=chrz:hit:8538:3.10.0.181	Name	XP_030113365.1	HSD17B4
60245	chrz	blastx	protein_match	18963764	18966860	144	+	.	ID=chrz:hit:11650:3.10.0.189	Name	XP_012432905.3	SRFBP1
60252	chrz	blastx	protein_match	19283959	19296235	167	+	.	ID=chrz:hit:8552:3.10.0.193	Name	XP_030137716.2	SNX1
60253	chrz	blastx	protein_match	19274867	19296235	142	+	.	ID=chrz:hit:8553:3.10.0.193	Name	XP_030113481.2	SNX2
60271	chrz	blastx	protein_match	12151120	12282336	1415	+	.	ID=chrz:hit:8420:3.10.0.122	Name	XP_030114557.2	ADGRV1
60289	chrz	blastx	protein_match	19385769	19392537	171	+	.	ID=chrz:hit:17199:3.10.0.194	Name	NP_001232327.1	SNX24
60290	chrz	blastx	protein_match	19396610	19399159	282	-	.	ID=chrz:hit:17200:3.10.0.194	Name	XP_030136798.1	PPIB
60292	chrz	blastx	protein_match	19396610	19398571	247	-	.	ID=chrz:hit:17202:3.10.0.194	Name	NP_001232391.1	PPIA
60293	chrz	blastx	protein_match	19396598	19399165	221	-	.	ID=chrz:hit:17203:3.10.0.194	Name	XP_002195110.1	PPIH
60295	chrz	blastx	protein_match	19395263	19399159	220	-	.	ID=chrz:hit:17205:3.10.0.194	Name	NP_001232315.1	PPIC
60296	chrz	blastx	protein_match	19396598	19398571	243	-	.	ID=chrz:hit:17206:3.10.0.194	Name	XP_030131764.2	PPIF
60297	chrz	blastx	protein_match	19439205	19449369	630	+	.	ID=chrz:hit:17207:3.10.0.194	Name	XP_032600235.1	PRDM6
60305	chrz	blastx	protein_match	18543199	18544029	960	+	.	ID=chrz:hit:3765:3.10.0.185	Name	XP_032600320.1	PRR16
60311	chrz	blastx	protein_match	20103069	20108276	206	-	.	ID=chrz:hit:8559:3.10.0.200	Name	XP_030137424.1	ZNF609
60314	chrz	blastx	protein_match	20101296	20108276	307	-	.	ID=chrz:hit:8562:3.10.0.200	Name	XP_030113605.2	ZNF608
60324	chrz	blastx	protein_match	17973766	18012887	2844	+	.	ID=chrz:hit:8434:3.10.0.179	Name	XP_030114524.2	DMXL1
60331	chrz	blastx	protein_match	17973766	18036438	1506	+	.	ID=chrz:hit:8441:3.10.0.179	Name	XP_030137252.2	DMXL2
60375	chrz	blastx	protein_match	19507065	19507310	168	+	.	ID=chrz:hit:265:3.10.3.195	Name	XP_002195294.1	ZNF319
60430	chrz	protein2genome	protein_match	21048855	21056889	1975	+	.	ID=chrz:hit:3772:3.10.0.210	Name	XP_030113207.1	CCDC112
60431	chrz	blastx	protein_match	19557831	19593326	387	-	.	ID=chrz:hit:905:3.10.0.196	Name	XP_030113592.2	CEP120
60434	chrz	blastx	protein_match	19656935	19669365	284	+	.	ID=chrz:hit:908:3.10.0.196	Name	XP_032600035.1	CSNK1G3
60443	chrz	blastx	protein_match	19656854	19677251	276	+	.	ID=chrz:hit:917:3.10.0.196	Name	XP_030137717.1	CSNK1G1
60445	chrz	blastx	protein_match	19656941	19668279	186	+	.	ID=chrz:hit:919:3.10.0.196	Name	XP_030118871.1	CSNK1E
60450	chrz	blastx	protein_match	19656941	19665733	178	+	.	ID=chrz:hit:924:3.10.0.196	Name	XP_012430268.2	CSNK1A1
60469	chrz	protein2genome	protein_match	19656941	19668279	726	+	.	ID=chrz:hit:943:3.10.0.196	Name	XP_002197513.1	CSNK1D
60473	chrz	protein2genome	protein_match	19656935	19668306	1148	+	.	ID=chrz:hit:947:3.10.0.196	Name	XP_030112803.1	CSNK1G2
60487	chrz	blastx	protein_match	20872317	20884483	181	+	.	ID=chrz:hit:7962:3.10.0.208	Name	XP_030113767.1	GRAMD2B
60495	chrz	blastx	protein_match	21116630	21137589	118	+	.	ID=chrz:hit:8443:3.10.0.211	Name	XP_030147350.2	TRIM46
60499	chrz	blastx	protein_match	21539670	21539852	137	+	.	ID=chrz:hit:8453:3.10.0.215	Name	YP_514827.1	ND4L
60502	chrz	blastx	protein_match	20956128	20957444	2352	+	.	ID=chrz:hit:8576:3.10.0.209	Name	XP_030113083.1	FEM1C
60506	chrz	blastx	protein_match	20956128	20957441	1524	+	.	ID=chrz:hit:8580:3.10.0.209	Name	XP_002197984.1	FEM1A
60513	chrz	blastx	protein_match	21831006	21847591	192	+	.	ID=chrz:hit:7971:3.10.0.218	Name	NP_001191138.1	PALM2AKAP2
60515	chrz	blastx	protein_match	22412911	22422338	299	-	.	ID=chrz:hit:11667:3.10.0.224	Name	XP_002188491.2	UGCG
60517	chrz	blastx	protein_match	22026881	22040669	158	-	.	ID=chrz:hit:11669:3.10.0.220	Name	XP_030135099.2	SNX7
60519	chrz	blastx	protein_match	22015743	22040741	285	-	.	ID=chrz:hit:11671:3.10.0.220	Name	XP_002188268.4	SNX30
60520	chrz	blastx	protein_match	22082074	22085747	176	+	.	ID=chrz:hit:11672:3.10.0.220	Name	NP_001184184.1	INIP
60525	chrz	blastx	protein_match	23019074	23019841	1325	-	.	ID=chrz:hit:283:3.10.0.230	Name	XP_002189340.1	LPAR1
60526	chrz	blastx	protein_match	23019074	23019817	741	-	.	ID=chrz:hit:284:3.10.0.230	Name	XP_032605767.1	LPAR3
60537	chrz	blastx	protein_match	22497963	22541352	808	+	.	ID=chrz:hit:968:3.10.0.225	Name	XP_030113537.1	SHOC1
60538	chrz	blastx	protein_match	22547257	22547382	126	-	.	ID=chrz:hit:969:3.10.0.225	Name	XP_002187197.1	GNG5
60542	chrz	blastx	protein_match	22562193	22569021	213	-	.	ID=chrz:hit:973:3.10.0.225	Name	XP_030113048.1	DNAJC25
60551	chrz	blastx	protein_match	22191911	22207254	347	+	.	ID=chrz:hit:8459:3.10.0.222	Name	XP_002188177.2	HSDL2
60552	chrz	blastx	protein_match	22257945	22284055	259	+	.	ID=chrz:hit:8460:3.10.0.222	Name	XP_030113552.1	PTBP3
60553	chrz	blastx	protein_match	22257945	22284055	177	+	.	ID=chrz:hit:8461:3.10.0.222	Name	XP_012430656.1	PTBP2
60556	chrz	blastx	protein_match	22257945	22284055	193	+	.	ID=chrz:hit:8464:3.10.0.222	Name	XP_030112474.1	PTBP1
60570	chrz	blastx	protein_match	22304087	22322411	238	+	.	ID=chrz:hit:8478:3.10.0.222	Name	XP_032600225.1	SUSD1
60605	chrz	blastx	protein_match	22001427	22005838	1771	+	.	ID=chrz:hit:8469:3.10.0.219	Name	XP_002188239.3	SLC46A2
60621	chrz	blastx	protein_match	23254065	23254784	1229	-	.	ID=chrz:hit:8593:3.10.0.232	Name	XP_030114134.1	TMEM215
60623	chrz	blastx	protein_match	23300145	23302081	349	+	.	ID=chrz:hit:8595:3.10.0.232	Name	XP_030113543.2	TOPORS
60638	chrz	blastx	protein_match	24498926	24499309	408	-	.	ID=chrz:hit:8488:3.10.0.245	Name	XP_030128063.1	MOB1B
60639	chrz	blastx	protein_match	24498926	24499345	634	-	.	ID=chrz:hit:8489:3.10.0.245	Name	XP_030134692.2	MOB3C
60651	chrz	protein2genome	protein_match	24560468	24572258	2410	-	.	ID=chrz:hit:8501:3.10.0.245	Name	XP_002192828.1	C9orf72
60653	chrz	blastx	protein_match	22579606	22627840	388	+	.	ID=chrz:hit:7984:3.10.0.226	Name	XP_030113528.2	ECPAS
60656	chrz	blastx	protein_match	22633833	22653847	183	-	.	ID=chrz:hit:7987:3.10.0.226	Name	XP_030113530.2	SMC2
60658	chrz	blastx	protein_match	22670183	22677092	274	+	.	ID=chrz:hit:7989:3.10.0.226	Name	XP_030113534.1	PTGR1
60664	chrz	blastx	protein_match	22686688	22688287	131	-	.	ID=chrz:hit:7995:3.10.0.226	Name	NP_001232496.2	TXN
60825	chrz	blastx	protein_match	26539732	26548703	163	-	.	ID=chrz:hit:8535:3.10.0.265	Name	XP_030121808.2	B4GALT4
60826	chrz	blastx	protein_match	26537440	26548706	233	-	.	ID=chrz:hit:8536:3.10.0.265	Name	XP_030113764.2	B4GALT1
60831	chrz	blastx	protein_match	26575925	26576086	201	+	.	ID=chrz:hit:8541:3.10.0.265	Name	XP_030114527.1	SPINK4
60832	chrz	blastx	protein_match	26586839	26588346	335	+	.	ID=chrz:hit:8542:3.10.0.265	Name	XP_012432979.2	HEMGN
60834	chrz	protein2genome	protein_match	26538150	26548706	838	-	.	ID=chrz:hit:8544:3.10.0.265	Name	XP_032605758.1	B4GALT2
60844	chrz	blastx	protein_match	26356856	26372999	166	-	.	ID=chrz:hit:11690:3.10.0.263	Name	XP_032606186.1	CORO2B
60846	chrz	blastx	protein_match	26353421	26372999	158	-	.	ID=chrz:hit:11692:3.10.0.263	Name	XP_012432977.1	CORO2A
60853	chrz	blastx	protein_match	26659503	26663615	211	+	.	ID=chrz:hit:8503:3.10.0.266	Name	XP_030113829.2	XPA
60857	chrz	blastx	protein_match	26811853	26841192	271	-	.	ID=chrz:hit:17233:3.10.0.268	Name	XP_032599966.1	DGKQ
60865	chrz	blastx	protein_match	24692113	24693930	1962	-	.	ID=chrz:hit:309:3.10.0.247	Name	XP_030112528.2	LINGO3
60866	chrz	blastx	protein_match	24692113	24693930	3169	-	.	ID=chrz:hit:310:3.10.0.247	Name	XP_002192955.1	LINGO2
60868	chrz	blastx	protein_match	24692113	24693930	1922	-	.	ID=chrz:hit:312:3.10.0.247	Name	XP_030137108.1	LINGO1
60901	chrz	blastx	protein_match	26922021	26946280	172	+	.	ID=chrz:hit:8619:3.10.0.269	Name	XP_030113817.2	ACO1
60907	chrz	blastx	protein_match	26923848	26945441	196	+	.	ID=chrz:hit:8625:3.10.0.269	Name	XP_030136820.1	IREB2
60908	chrz	blastx	protein_match	26949900	26968557	475	-	.	ID=chrz:hit:8626:3.10.0.269	Name	XP_030113816.2	DDX58
60926	chrz	blastx	protein_match	22734756	22809370	4716	-	.	ID=chrz:hit:3810:3.10.0.227	Name	XP_030113607.2	SVEP1
60938	chrz	blastx	protein_match	27701304	27721230	382	+	.	ID=chrz:hit:11713:3.10.0.276	Name	XP_030113579.2	SHB
60946	chrz	blastx	protein_match	23594209	23602375	587	-	.	ID=chrz:hit:4568:3.10.0.236	Name	XP_012432951.3	ELAVL2
60956	chrz	blastx	protein_match	23594206	23602375	558	-	.	ID=chrz:hit:4578:3.10.0.236	Name	XP_030134643.1	ELAVL4
60961	chrz	blastx	protein_match	23594209	23602375	508	-	.	ID=chrz:hit:4583:3.10.0.236	Name	XP_002190976.1	ELAVL1
61003	chrz	blastx	protein_match	26670518	26697142	195	-	.	ID=chrz:hit:1189:3.10.0.267	Name	XP_030113823.1	NCBP1
61004	chrz	blastx	protein_match	26698845	26708489	439	+	.	ID=chrz:hit:1190:3.10.0.267	Name	XP_030113825.1	TSTD2
61005	chrz	blastx	protein_match	26713031	26728046	165	-	.	ID=chrz:hit:1191:3.10.0.267	Name	XP_030113826.1	TMOD1
61015	chrz	blastx	protein_match	26744090	26756882	374	-	.	ID=chrz:hit:1201:3.10.0.267	Name	XP_030113562.2	TDRD7
61041	chrz	blastx	protein_match	26415876	26433926	224	-	.	ID=chrz:hit:8661:3.10.0.264	Name	XP_030113389.2	TBC1D2
61042	chrz	blastx	protein_match	26415843	26426788	144	-	.	ID=chrz:hit:8662:3.10.0.264	Name	XP_030137756.1	TBC1D2B
61052	chrz	blastx	protein_match	26440025	26469524	267	+	.	ID=chrz:hit:8672:3.10.0.264	Name	XP_012432986.1	ELP1
61055	chrz	blastx	protein_match	26487520	26492823	229	+	.	ID=chrz:hit:8675:3.10.0.264	Name	XP_030137768.1	DNAJA4
61063	chrz	blastx	protein_match	26486025	26492823	269	+	.	ID=chrz:hit:8683:3.10.0.264	Name	NP_001232499.1	DNAJA1
61064	chrz	blastx	protein_match	26501762	26507852	180	-	.	ID=chrz:hit:8684:3.10.0.264	Name	XP_002194018.1	SMU1
61075	chrz	protein2genome	protein_match	26475354	26484242	1664	-	.	ID=chrz:hit:8695:3.10.0.264	Name	XP_012432981.3	APTX
61131	chrz	blastx	protein_match	27847827	27863716	160	+	.	ID=chrz:hit:341:3.10.0.278	Name	XP_030139751.1	RNF44
61132	chrz	blastx	protein_match	27842665	27863713	316	+	.	ID=chrz:hit:342:3.10.0.278	Name	XP_012432827.3	RNF38
61147	chrz	blastx	protein_match	28553720	28567996	283	+	.	ID=chrz:hit:1042:3.10.0.285	Name	XP_030113765.2	SLC49A3
61150	chrz	protein2genome	protein_match	28200101	28200328	299	+	.	ID=chrz:hit:3821:3.10.0.282	Name	NP_001232223.1	CPLX1
61152	chrz	blastx	protein_match	27897822	27903014	929	+	.	ID=chrz:hit:8579:3.10.0.279	Name	XP_032600133.1	TRIM14
61153	chrz	blastx	protein_match	27905721	27913572	333	-	.	ID=chrz:hit:8580:3.10.0.279	Name	XP_002186957.2	NANS
61154	chrz	blastx	protein_match	27935485	27940795	189	+	.	ID=chrz:hit:8581:3.10.0.279	Name	NP_001232641.1	CLTA
61160	chrz	blastx	protein_match	27946798	27966919	372	-	.	ID=chrz:hit:8587:3.10.0.279	Name	XP_030114498.1	GNE
61172	chrz	protein2genome	protein_match	27935485	27940795	496	+	.	ID=chrz:hit:8599:3.10.0.279	Name	XP_012430553.1	CLTB
61183	chrz	blastx	protein_match	27350094	27350210	173	+	.	ID=chrz:hit:8046:3.10.0.273	Name	NP_001232801.1	SERF1A
61184	chrz	blastx	protein_match	27350103	27350210	118	+	.	ID=chrz:hit:8047:3.10.0.273	Name	NP_001232324.1	SERF2
61195	chrz	protein2genome	protein_match	27296964	27341922	9048	-	.	ID=chrz:hit:8058:3.10.0.273	Name	XP_030114329.1	BDP1
61206	chrz	blastx	protein_match	28467128	28481337	149	-	.	ID=chrz:hit:11729:3.10.0.284	Name	XP_030113486.1	PCGF3
61216	chrz	blastx	protein_match	29625470	29632865	222	-	.	ID=chrz:hit:8649:3.10.0.296	Name	XP_030113172.2	FNTA
61217	chrz	blastx	protein_match	29640508	29648695	144	+	.	ID=chrz:hit:8650:3.10.0.296	Name	XP_030113806.2	FUT10
61220	chrz	blastx	protein_match	29646381	29647217	755	+	.	ID=chrz:hit:8653:3.10.0.296	Name	XP_012429923.3	FUT11
61226	chrz	blastx	protein_match	29068657	29115364	799	-	.	ID=chrz:hit:1234:3.10.0.291	Name	XP_030114591.2	PIGG
61230	chrz	blastx	protein_match	29412499	29417125	757	-	.	ID=chrz:hit:370:3.10.0.294	Name	XP_030113921.2	THAP1
61231	chrz	blastx	protein_match	29454810	29466265	447	-	.	ID=chrz:hit:371:3.10.0.294	Name	XP_030113989.1	RNF170
61242	chrz	blastx	protein_match	29150341	29206315	650	-	.	ID=chrz:hit:1051:3.10.0.292	Name	XP_030114846.2	GAK
61244	chrz	blastx	protein_match	29239723	29248974	167	+	.	ID=chrz:hit:1053:3.10.0.292	Name	XP_002187908.3	TMEM175
61245	chrz	blastx	protein_match	29261949	29281338	148	-	.	ID=chrz:hit:1054:3.10.0.292	Name	XP_002190140.1	PDE6C
61246	chrz	blastx	protein_match	29261889	29281344	274	-	.	ID=chrz:hit:1055:3.10.0.292	Name	XP_002187940.2	PDE6B
61253	chrz	blastx	protein_match	29306286	29317222	164	-	.	ID=chrz:hit:276:3.10.0.293	Name	XP_002188791.2	IDUA
61254	chrz	blastx	protein_match	29335336	29337884	198	+	.	ID=chrz:hit:277:3.10.0.293	Name	XP_030143233.2	SLC26A11
61258	chrz	blastx	protein_match	29372676	29379916	139	+	.	ID=chrz:hit:281:3.10.0.293	Name	XP_012424533.2	CHRNA3
61260	chrz	blastx	protein_match	29375633	29376841	843	+	.	ID=chrz:hit:283:3.10.0.293	Name	XP_030137057.2	CHRNA5
61261	chrz	blastx	protein_match	29370209	29379922	154	+	.	ID=chrz:hit:284:3.10.0.293	Name	XP_002188874.3	CHRNA6
61268	chrz	blastx	protein_match	29384633	29393128	388	-	.	ID=chrz:hit:291:3.10.0.293	Name	XP_030114299.2	CHRNB3
61287	chrz	blastx	protein_match	29296629	29299541	192	+	.	ID=chrz:hit:3833:3.10.1.293	Name	XP_002190277.2	RBP4
61288	chrz	blastx	protein_match	29335246	29338604	491	+	.	ID=chrz:hit:3834:3.10.1.293	Name	XP_002192708.3	SLC26A2
61289	chrz	blastx	protein_match	29335168	29338637	1089	+	.	ID=chrz:hit:3835:3.10.1.293	Name	XP_030114800.1	SLC26A1
61302	chrz	blastx	protein_match	29386377	29387395	545	-	.	ID=chrz:hit:3848:3.10.1.293	Name	XP_030140591.2	CHRNA10
61311	chrz	protein2genome	protein_match	29375633	29376637	819	+	.	ID=chrz:hit:3857:3.10.1.293	Name	XP_030147527.2	CHRNB2
61318	chrz	protein2genome	protein_match	29386374	29387398	737	-	.	ID=chrz:hit:3864:3.10.1.293	Name	XP_030137055.2	CHRNB4
61319	chrz	protein2genome	protein_match	29386383	29387398	689	-	.	ID=chrz:hit:3865:3.10.1.293	Name	XP_002199082.2	CHRNA1
61323	chrz	protein2genome	protein_match	29386374	29393128	1042	-	.	ID=chrz:hit:3869:3.10.1.293	Name	XP_012425694.3	CHRNA4
61324	chrz	blastx	protein_match	31267263	31268825	2756	+	.	ID=chrz:hit:8605:3.10.0.312	Name	XP_002188750.4	CHSY3
61327	chrz	protein2genome	protein_match	31267263	31268795	1932	+	.	ID=chrz:hit:8608:3.10.0.312	Name	XP_030137504.2	CHSY1
61328	chrz	blastx	protein_match	29521146	29550476	147	+	.	ID=chrz:hit:382:3.10.0.295	Name	XP_032600198.1	HOOK3
61350	chrz	blastx	protein_match	30836046	30850745	439	+	.	ID=chrz:hit:8071:3.10.0.308	Name	XP_004176375.2	ISOC1
61352	chrz	blastx	protein_match	31041653	31074113	258	+	.	ID=chrz:hit:11745:3.10.0.310	Name	XP_030113965.2	ADAMTS19
61353	chrz	blastx	protein_match	31041653	31074116	177	+	.	ID=chrz:hit:11746:3.10.0.310	Name	XP_030137261.2	ADAMTS17
61355	chrz	blastx	protein_match	31098695	31108039	412	+	.	ID=chrz:hit:11748:3.10.0.310	Name	XP_012432824.2	MINAR2
61358	chrz	blastx	protein_match	30712254	30732799	170	+	.	ID=chrz:hit:404:3.10.0.307	Name	XP_012432826.1	SLC44A1
61360	chrz	blastx	protein_match	30717133	30732802	140	+	.	ID=chrz:hit:406:3.10.0.307	Name	XP_030135058.2	SLC44A3
61367	chrz	blastx	protein_match	30304136	30309970	125	-	.	ID=chrz:hit:8667:3.10.0.303	Name	XP_030113969.2	LIPG
61368	chrz	blastx	protein_match	30302853	30310012	174	-	.	ID=chrz:hit:8668:3.10.0.303	Name	XP_030113762.1	LPL
61372	chrz	blastx	protein_match	30304130	30309997	122	-	.	ID=chrz:hit:8672:3.10.0.303	Name	XP_032606072.1	LIPC
61387	chrz	blastx	protein_match	31589505	31592804	296	-	.	ID=chrz:hit:8615:3.10.0.315	Name	NP_001139032.1	HINT1
61388	chrz	blastx	protein_match	31598984	31604186	126	+	.	ID=chrz:hit:8616:3.10.0.315	Name	XP_002189688.2	LYRM7
61393	chrz	blastx	protein_match	29744145	29753976	1119	-	.	ID=chrz:hit:8718:3.10.0.297	Name	XP_030114369.1	NRG1
61419	chrz	blastx	protein_match	32069757	32071127	2413	+	.	ID=chrz:hit:419:3.10.0.320	Name	XP_030113424.1	NFIL3
61429	chrz	blastx	protein_match	31769952	31802230	238	+	.	ID=chrz:hit:8089:3.10.0.317	Name	XP_002189741.2	SPTLC1
61433	chrz	protein2genome	protein_match	31712925	31717586	328	+	.	ID=chrz:hit:8093:3.10.0.317	Name	XP_030114743.1	CDC42SE2
61437	chrz	blastx	protein_match	30502288	30546772	237	-	.	ID=chrz:hit:1246:3.10.0.305	Name	XP_002190956.3	ABCA1
61439	chrz	blastx	protein_match	30502627	30530807	243	-	.	ID=chrz:hit:1248:3.10.0.305	Name	XP_030135052.2	ABCA4
61443	chrz	blastx	protein_match	30502627	30530882	242	-	.	ID=chrz:hit:1252:3.10.0.305	Name	XP_030112804.2	ABCA7
61448	chrz	blastx	protein_match	32416403	32416882	374	+	.	ID=chrz:hit:8517:3.10.0.324	Name	XP_004174785.2	RAP2A
61449	chrz	blastx	protein_match	32416403	32416882	368	+	.	ID=chrz:hit:8518:3.10.0.324	Name	XP_030136124.1	RAP2B
61451	chrz	blastx	protein_match	32416385	32416981	1056	+	.	ID=chrz:hit:8520:3.10.0.324	Name	XP_012432856.1	DIRAS2
61452	chrz	blastx	protein_match	32416403	32416903	400	+	.	ID=chrz:hit:8521:3.10.0.324	Name	NP_001120850.1	RAP1A
61453	chrz	blastx	protein_match	32416385	32416981	856	+	.	ID=chrz:hit:8522:3.10.0.324	Name	NP_001232516.1	DIRAS3
61456	chrz	blastx	protein_match	32416403	32416882	378	+	.	ID=chrz:hit:8525:3.10.0.324	Name	XP_002190667.2	RAP2C
61457	chrz	blastx	protein_match	32416403	32416903	404	+	.	ID=chrz:hit:8526:3.10.0.324	Name	XP_030115284.1	RAP1B
61459	chrz	blastx	protein_match	32416385	32416981	862	+	.	ID=chrz:hit:8528:3.10.0.324	Name	XP_030112807.1	DIRAS1
61460	chrz	blastx	protein_match	32416382	32416894	375	+	.	ID=chrz:hit:8529:3.10.0.324	Name	XP_002199419.1	RASD2
61475	chrz	blastx	protein_match	32760625	32761506	119	-	.	ID=chrz:hit:8745:3.10.0.327	Name	XP_030135665.1	GADD45A
61476	chrz	blastx	protein_match	32760625	32761497	197	-	.	ID=chrz:hit:8746:3.10.0.327	Name	XP_002192612.1	GADD45G
61477	chrz	blastx	protein_match	32761078	32761506	337	-	.	ID=chrz:hit:8747:3.10.0.327	Name	NP_001232238.1	GADD45B
61481	chrz	blastx	protein_match	31956256	31966666	211	+	.	ID=chrz:hit:310:3.10.0.319	Name	XP_030135589.2	ROR1
61483	chrz	blastx	protein_match	31956253	31966924	242	+	.	ID=chrz:hit:312:3.10.0.319	Name	XP_030113820.2	ROR2
61491	chrz	blastx	protein_match	33361667	33376707	146	+	.	ID=chrz:hit:3874:3.10.0.333	Name	XP_002188818.1	MFSD14A
61496	chrz	blastx	protein_match	32867880	32886459	160	+	.	ID=chrz:hit:436:3.10.0.328	Name	XP_030114234.2	SEMA4D
61507	chrz	blastx	protein_match	33751454	33751807	271	-	.	ID=chrz:hit:1061:3.10.0.337	Name	XP_012425249.3	DNAJC15
61509	chrz	blastx	protein_match	33751454	33751765	174	-	.	ID=chrz:hit:1063:3.10.0.337	Name	XP_030136559.1	DNAJC19
61517	chrz	blastx	protein_match	32311877	32338373	126	-	.	ID=chrz:hit:8751:3.10.0.323	Name	XP_030113860.1	SYK
61525	chrz	blastx	protein_match	34126279	34126467	177	+	.	ID=chrz:hit:17307:3.10.0.341	Name	XP_002192281.1	GYPC
61528	chrz	blastx	protein_match	33011767	33020803	235	+	.	ID=chrz:hit:8096:3.10.0.330	Name	XP_030114409.1	SHC3
61535	chrz	blastx	protein_match	33033175	33034317	1980	-	.	ID=chrz:hit:8103:3.10.0.330	Name	XP_030114417.1	S1PR3
61537	chrz	blastx	protein_match	33033247	33034251	672	-	.	ID=chrz:hit:8105:3.10.0.330	Name	XP_030112467.1	S1PR4
61539	chrz	blastx	protein_match	33033244	33034314	977	-	.	ID=chrz:hit:8107:3.10.0.330	Name	XP_030134530.1	S1PR1
61557	chrz	blastx	protein_match	33196369	33200697	463	-	.	ID=chrz:hit:1279:3.10.0.331	Name	XP_030114660.1	SPIN1
61581	chrz	blastx	protein_match	34051393	34122835	326	+	.	ID=chrz:hit:8624:3.10.0.340	Name	NP_001180266.1	CNTNAP2
61582	chrz	blastx	protein_match	34051393	34122841	201	+	.	ID=chrz:hit:8625:3.10.0.340	Name	XP_030111771.2	CNTNAP1
61584	chrz	protein2genome	protein_match	34075332	34122880	2491	+	.	ID=chrz:hit:8627:3.10.0.340	Name	XP_030133103.2	CNTNAP5
61585	chrz	blastx	protein_match	35201654	35236582	277	-	.	ID=chrz:hit:449:3.10.0.352	Name	XP_030113736.2	ERCC6L2
61589	chrz	blastx	protein_match	35514034	35543018	160	+	.	ID=chrz:hit:3888:3.10.0.355	Name	XP_030113900.2	FANCC
61598	chrz	protein2genome	protein_match	35711774	35730989	2376	-	.	ID=chrz:hit:8712:3.10.0.357	Name	XP_032600503.1	AOPEP
61599	chrz	blastx	protein_match	35019553	35031425	299	-	.	ID=chrz:hit:8700:3.10.1.350	Name	XP_030114901.1	HABP4
61611	chrz	blastx	protein_match	35053267	35056480	273	+	.	ID=chrz:hit:8549:3.10.0.350	Name	XP_030114139.1	ZNF367
61612	chrz	blastx	protein_match	35059550	35080894	145	+	.	ID=chrz:hit:8550:3.10.0.350	Name	XP_030114075.1	SLC35D2
61632	chrz	blastx	protein_match	35395343	35434717	722	+	.	ID=chrz:hit:8769:3.10.0.354	Name	XP_002194217.2	PTCH1
61634	chrz	blastx	protein_match	35395340	35428438	414	+	.	ID=chrz:hit:8771:3.10.0.354	Name	XP_030134736.1	PTCH2
61639	chrz	blastx	protein_match	34961750	34964386	141	+	.	ID=chrz:hit:454:3.10.0.349	Name	XP_002191279.1	PRXL2C
61640	chrz	blastx	protein_match	34989771	34999335	128	+	.	ID=chrz:hit:455:3.10.0.349	Name	XP_030114897.1	CDC14B
61652	chrz	blastx	protein_match	36810769	36826331	169	-	.	ID=chrz:hit:1301:3.10.0.368	Name	XP_032600016.1	NTRK2
61662	chrz	blastx	protein_match	35814245	35816798	153	-	.	ID=chrz:hit:11765:3.10.0.358	Name	XP_030147203.2	CTSK
61666	chrz	blastx	protein_match	35875440	35878829	236	-	.	ID=chrz:hit:11769:3.10.0.358	Name	XP_030137758.1	DAPK2
61678	chrz	protein2genome	protein_match	35812946	35817278	1794	-	.	ID=chrz:hit:11781:3.10.0.358	Name	XP_030113664.1	CTSL
61686	chrz	protein2genome	protein_match	35846035	35878829	6686	-	.	ID=chrz:hit:11789:3.10.0.358	Name	XP_002194632.2	DAPK1
61687	chrz	blastx	protein_match	37365156	37383394	257	+	.	ID=chrz:hit:1083:3.10.0.373	Name	XP_030114204.2	RASEF
61689	chrz	blastx	protein_match	36427648	36450669	145	-	.	ID=chrz:hit:3904:3.10.0.364	Name	XP_002191777.1	NAA35
61692	chrz	blastx	protein_match	36477086	36508123	1099	+	.	ID=chrz:hit:3907:3.10.0.364	Name	XP_030114719.1	AGTPBP1
61701	chrz	blastx	protein_match	37142303	37153946	269	+	.	ID=chrz:hit:1307:3.10.0.371	Name	XP_032600395.1	UBQLN1
61702	chrz	blastx	protein_match	37142303	37154884	221	+	.	ID=chrz:hit:1308:3.10.0.371	Name	XP_030147561.2	UBQLN4
61709	chrz	blastx	protein_match	37165600	37165962	528	-	.	ID=chrz:hit:1315:3.10.0.371	Name	XP_030113217.1	IDNK
61723	chrz	blastx	protein_match	32906862	32930449	172	-	.	ID=chrz:hit:1574:3.10.0.329	Name	XP_030114226.1	SECISBP2
61735	chrz	blastx	protein_match	32933897	32934040	197	-	.	ID=chrz:hit:1586:3.10.0.329	Name	NP_001106278.1	CKS1B
61747	chrz	protein2genome	protein_match	32933897	32934040	251	-	.	ID=chrz:hit:1598:3.10.0.329	Name	XP_002192954.1	CKS2
61749	chrz	blastx	protein_match	36327571	36354309	790	+	.	ID=chrz:hit:8566:3.10.0.363	Name	XP_030114337.2	TUT7
61755	chrz	blastx	protein_match	36366610	36367326	184	+	.	ID=chrz:hit:8572:3.10.0.363	Name	XP_002194930.1	ISCA1
61756	chrz	blastx	protein_match	36407936	36422787	187	+	.	ID=chrz:hit:8573:3.10.0.363	Name	XP_002190415.2	GOLM1
61766	chrz	blastx	protein_match	38968003	38982300	184	-	.	ID=chrz:hit:3917:3.10.0.389	Name	XP_002186831.1	PSAT1
61776	chrz	protein2genome	protein_match	38987593	39009665	3474	-	.	ID=chrz:hit:8643:3.10.0.390	Name	XP_002186974.2	CEP78
61787	chrz	blastx	protein_match	38395037	38406903	435	-	.	ID=chrz:hit:8733:3.10.0.384	Name	XP_030137545.2	TLE3
61821	chrz	blastx	protein_match	39714590	39740757	186	+	.	ID=chrz:hit:8590:3.10.0.397	Name	XP_030112900.1	PIP5K1C
61830	chrz	blastx	protein_match	39714566	39752995	227	+	.	ID=chrz:hit:8599:3.10.0.397	Name	XP_032600191.1	PIP5K1B
61836	chrz	blastx	protein_match	39768368	39776205	128	+	.	ID=chrz:hit:8605:3.10.0.397	Name	XP_012433170.3	FXN
61855	chrz	blastx	protein_match	39470672	39479993	285	+	.	ID=chrz:hit:17342:3.10.0.394	Name	XP_030114442.2	PRUNE2
61923	chrz	blastx	protein_match	39506130	39518516	168	+	.	ID=chrz:hit:1614:3.10.0.395	Name	XP_030136850.2	BNIP2
61935	chrz	blastx	protein_match	39556519	39557796	2255	-	.	ID=chrz:hit:1626:3.10.0.395	Name	XP_030114025.1	GCNT1
61936	chrz	blastx	protein_match	39556555	39557637	890	-	.	ID=chrz:hit:1627:3.10.0.395	Name	XP_030114141.1	GCNT4
61946	chrz	blastx	protein_match	39556531	39557673	1237	-	.	ID=chrz:hit:1637:3.10.0.395	Name	XP_030137685.2	GCNT3
61947	chrz	blastx	protein_match	39586480	39588800	280	+	.	ID=chrz:hit:1638:3.10.0.395	Name	XP_002187523.1	RFK
61948	chrz	blastx	protein_match	39605445	39621750	142	-	.	ID=chrz:hit:1639:3.10.0.395	Name	XP_030147057.2	SLC27A3
61949	chrz	blastx	protein_match	39605445	39622077	150	-	.	ID=chrz:hit:1640:3.10.0.395	Name	XP_032600236.1	SLC27A6
61951	chrz	blastx	protein_match	39607874	39621984	128	-	.	ID=chrz:hit:1642:3.10.0.395	Name	XP_032601896.1	SLC27A5
61961	chrz	protein2genome	protein_match	39501810	39514601	845	+	.	ID=chrz:hit:1652:3.10.0.395	Name	XP_030112619.1	ATCAY
61972	chrz	blastx	protein_match	36968536	36994716	129	+	.	ID=chrz:hit:304:3.10.0.370	Name	XP_030114513.1	SLC28A3
61973	chrz	blastx	protein_match	37060565	37062445	2973	-	.	ID=chrz:hit:305:3.10.0.370	Name	XP_002192590.1	RMI1
61977	chrz	blastx	protein_match	37068808	37083133	169	+	.	ID=chrz:hit:309:3.10.0.370	Name	XP_030114872.1	HNRNPK
62054	chrz	blastx	protein_match	40513709	40524153	345	+	.	ID=chrz:hit:1257:3.10.0.405	Name	XP_030113478.1	PLIN2
62062	chrz	blastx	protein_match	40525772	40542021	148	+	.	ID=chrz:hit:1265:3.10.0.405	Name	XP_030113739.2	HAUS6
62071	chrz	blastx	protein_match	41026258	41037176	337	-	.	ID=chrz:hit:17352:3.10.0.410	Name	XP_002199160.1	SH3GL3
62073	chrz	blastx	protein_match	41026255	41043817	374	-	.	ID=chrz:hit:17354:3.10.0.410	Name	XP_002192783.1	SH3GL2
62099	chrz	blastx	protein_match	39866683	39877157	178	+	.	ID=chrz:hit:8164:3.10.0.398	Name	XP_030113968.1	HACD4
62101	chrz	blastx	protein_match	39885925	39968009	446	-	.	ID=chrz:hit:8166:3.10.0.398	Name	XP_030113382.2	FOCAD
62119	chrz	blastx	protein_match	41688985	41690997	3522	+	.	ID=chrz:hit:8777:3.10.0.416	Name	XP_002191192.3	BNC2
62123	chrz	blastx	protein_match	41688985	41690964	952	+	.	ID=chrz:hit:8781:3.10.0.416	Name	XP_030137354.2	BNC1
62129	chrz	blastx	protein_match	42058239	42087575	147	+	.	ID=chrz:hit:1098:3.10.0.420	Name	XP_030114673.1	PSIP1
62131	chrz	blastx	protein_match	42095816	42106194	299	-	.	ID=chrz:hit:1100:3.10.0.420	Name	XP_030113795.1	SNAPC3
62138	chrz	blastx	protein_match	42320873	42322559	807	+	.	ID=chrz:hit:1337:3.10.0.423	Name	XP_002193278.1	CER1
62139	chrz	blastx	protein_match	42337877	42342826	263	+	.	ID=chrz:hit:1338:3.10.0.423	Name	XP_030113842.2	ZDHHC21
62148	chrz	blastx	protein_match	43074198	43074569	632	-	.	ID=chrz:hit:8788:3.10.0.430	Name	XP_030114205.1	LURAP1L
62150	chrz	blastx	protein_match	40387387	40397392	330	-	.	ID=chrz:hit:8656:3.10.0.404	Name	XP_030114600.2	ACER2
62151	chrz	blastx	protein_match	40405392	40409230	206	+	.	ID=chrz:hit:8657:3.10.0.404	Name	NP_001232556.1	RPS6
62152	chrz	blastx	protein_match	40418297	40466901	211	-	.	ID=chrz:hit:8658:3.10.0.404	Name	XP_002190643.2	DENND4C
62153	chrz	blastx	protein_match	40422127	40466898	116	-	.	ID=chrz:hit:8659:3.10.0.404	Name	XP_030137293.2	DENND4A
62171	chrz	blastx	protein_match	43120243	43127854	159	-	.	ID=chrz:hit:3926:3.10.0.431	Name	XP_002186721.2	TYR
62172	chrz	blastx	protein_match	43117978	43127866	267	-	.	ID=chrz:hit:3927:3.10.0.431	Name	XP_030114378.1	TYRP1
62173	chrz	blastx	protein_match	43118708	43127806	154	-	.	ID=chrz:hit:3928:3.10.0.431	Name	XP_002199385.2	DCT
62177	chrz	blastx	protein_match	39241775	39315626	715	-	.	ID=chrz:hit:11798:3.10.0.392	Name	XP_030114533.2	VPS13A
62191	chrz	blastx	protein_match	42905241	42988343	278	+	.	ID=chrz:hit:523:3.10.0.429	Name	XP_032600497.1	MPDZ
62213	chrz	blastx	protein_match	42192767	42213549	294	+	.	ID=chrz:hit:1287:3.10.0.422	Name	XP_002191395.3	TTC39B
62218	chrz	blastx	protein_match	42254097	42285856	495	+	.	ID=chrz:hit:1292:3.10.0.422	Name	XP_030113903.2	FREM1
62317	chrz	blastx	protein_match	44855375	44888189	308	+	.	ID=chrz:hit:6498:3.10.0.448	Name	XP_030112684.1	PTPRS
62319	chrz	blastx	protein_match	44855369	44888168	309	+	.	ID=chrz:hit:6500:3.10.0.448	Name	XP_030134782.1	PTPRF
63395	chrz	blastx	protein_match	44855375	44921162	1050	+	.	ID=chrz:hit:446:3.10.0.449	Name	XP_032599941.1	PTPRD
63409	chrz	blastx	protein_match	44980190	44992304	204	+	.	ID=chrz:hit:460:3.10.0.449	Name	XP_030132479.2	PTPRE

## Sheet: Supp Table
Supplementary Table S4: Genes associated with putative inversion on the Z chromosome. Table includes gene start and end position, the NCBI protein ID, and the gene name.
Start	End	NCBI Protein ID	Gene Symbol
1810563	1828074	XP_030113673.2	FSD1L
1816819	1826594	XP_030112596.1	FSD1
1834727	1844181	XP_002188793.1	FKTN
1871413	1871763	XP_004174704.1	TAL2
1763293	1778120	XP_002188010.5	CAST
1892863	1898791	XP_030112483.2	TMEM38A
1888445	1900887	XP_002188151.2	TMEM38B
2280065	2296879	XP_002188356.2	ZNF462
2504937	2505188	XP_030129246.1	WT1
2427877	2448070	XP_030113275.1	RAD23B
2951879	2959925	XP_030113590.1	PHAX
3157156	3188586	XP_032606219.1	MEGF11
3157159	3166575	XP_032607991.1	MEGF6
3157186	3181908	XP_030147343.2	PEAR1
2991075	3002459	XP_030113683.2	LMNB1
2991120	3001640	XP_030147290.2	LMNA
2991947	3001640	XP_002189120.1	LMNB2
3010826	3016232	XP_030112981.2	MARCHF2
3029539	3031943	XP_030113685.2	MARCHF3
3076484	3080251	XP_004174705.2	CZH5orf63
3653765	3657529	XP_030143280.2	FN3K
3653765	3657529	NP_001185542.1	FN3KRP
3152076	3194489	XP_002188794.2	MEGF10
3235914	3248422	XP_012433229.2	PRRC1
3763076	3763192	NP_001233184.1	COX7C
3450482	3481671	XP_030138300.2	SLC12A3
3446999	3481674	XP_030113489.2	SLC12A2
4939036	4949613	XP_002190848.3	HAPLN1
4939078	4949613	XP_030147422.2	HAPLN2
4939051	4949616	XP_030112533.1	HAPLN4
4746485	4754141	XP_030137061.1	MFGE8
4746485	4754144	XP_030114336.1	EDIL3
5285316	5293418	NP_001232051.1	TMEM167A
5636049	5644693	XP_002190092.3	ATP6AP1L
5013750	5032246	XP_030113574.2	VCAN
5702176	5709529	XP_030112553.2	GRIN3B
7700189	7700503	XP_030147443.2	EFNA1
7700084	7700503	XP_030147437.2	EFNA3
8963947	8971646	XP_030114889.2	SLC25A46
8612287	8612692	YP_514831.1	ND6
9042395	9064822	XP_030113573.2	WDR36
8476208	8490554	XP_030113755.2	PJA2
8603326	8641145	XP_030113549.1	MAN2A1
9247099	9253068	XP_030113759.1	STARD4
10150942	10151562	XP_030113621.1	MACIR
11013660	11049723	XP_002186648.3	RASA1
10845847	10873572	XP_030137386.2	CHD2
10842694	10873572	XP_030113160.1	CHD1
10842691	10873572	NP_001071646.1	CHD1W
10892219	10892989	XP_012432927.2	RGMB
10942609	10968330	XP_030113340.1	TMEM161B
10953329	10968330	XP_030112906.2	TMEM161A
11004032	11009271	XP_012432928.1	CCNH
9674744	9714715	XP_030113882.2	APC
9729380	9732626	NP_001232313.1	SRP19
9743182	9747869	NP_001128632.1	REEP5
9771646	9781600	XP_030113199.1	DCP2
9791035	9855105	XP_004177181.1	MCC
12378320	12380037	XP_004175780.4	ERV3-1
12088588	12093230	NP_001232438.1	CETN3
12102725	12104915	XP_002189364.3	MBLAC2
12124479	12127150	XP_002189465.2	LYSMD3
11391994	11402620	XP_032600360.1	MEF2C
10061050	10069953	XP_002187308.1	NUDT12
12495385	12505128	XP_002188554.1	ARRDC3
12495385	12499065	XP_030137259.1	ARRDC4
12495385	12499023	XP_002195489.2	ARRDC2
10171107	10206313	XP_030114625.1	PPIP5K2
10172808	10204616	XP_030137794.1	PPIP5K1
13856518	13902644	XP_012432871.2	KIAA0825
13439133	13444914	XP_030136788.1	NR2F2
13439133	13444920	XP_030114829.2	NR2F1
13439217	13444872	XP_030137480.2	NR2E3
13439148	13444914	XP_030112431.1	NR2F6
14346311	14363622	XP_030113914.2	ARSK
14422076	14448056	XP_030113911.1	PCSK5
13984711	14015769	XP_012432887.1	SLF1
14687501	14690889	XP_030114360.1	OSTF1
14707723	14709119	XP_002198794.1	NMRK2
14705558	14710184	XP_030114356.1	NMRK1
14718318	14733324	XP_002190574.2	CARNMT1
14300917	14343943	XP_030113904.2	TTC37
15391482	15400120	XP_002191307.2	ANXA1
15668925	15680068	XP_030113156.1	ZFAND5
14775507	14808821	XP_030136806.2	TRPM7
14775579	14806938	XP_032600346.1	TRPM3
14865912	14875708	XP_012432870.2	RORB
14865930	14875702	XP_012433513.1	RORA
15488675	15518475	XP_002191253.2	ALDH1A1
15495981	15516295	XP_032606070.1	ALDH1A2
15495978	15516295	XP_002199949.1	ALDH1A3
15546070	15574285	XP_030114276.2	TMC1
15549000	15574285	XP_032602663.1	TMC2
15495978	15514693	XP_002196279.3	ALDH2
15704925	15722036	XP_002191521.2	GDA
15761110	15764434	XP_002191578.1	CZH9orf85
16837011	16839220	XP_032600078.1	ARL14EPL
16852937	16854970	XP_030114932.1	COMMD10
16713041	16717824	XP_030114651.1	CDO1
16733822	16758492	XP_002190093.1	AP3S1
16796559	16824247	XP_032600079.1	LVRN
16653875	16654938	NP_001232310.1	LSM5
16667567	16672313	XP_032600084.1	TMED7
15780683	15791913	XP_030114309.1	ABHD17B
15780683	15791910	XP_030112788.1	ABHD17A
15780662	15791910	XP_012433979.1	ABHD17C
15827814	15863400	XP_030114301.2	CEMIP2
16375612	16400907	XP_030113917.2	MAMDC2
16468211	16491281	XP_032600067.1	PTAR1
16562581	16591787	XP_002190319.1	APBA1
17054884	17083964	XP_032600426.1	SEMA6A
18094415	18094978	XP_004174290.1	TNFAIP8
18094424	18094978	XP_030112675.1	TNFAIP8L1
18094415	18094969	XP_004176942.3	TNFAIP8L3
18115018	18134284	XP_030113365.1	HSD17B4
18963764	18966860	XP_012432905.3	SRFBP1
19283959	19296235	XP_030137716.2	SNX1
19274867	19296235	XP_030113481.2	SNX2
12151120	12282336	XP_030114557.2	ADGRV1
19385769	19392537	NP_001232327.1	SNX24
19396610	19399159	XP_030136798.1	PPIB
19396610	19398571	NP_001232391.1	PPIA
19396598	19399165	XP_002195110.1	PPIH
19395263	19399159	NP_001232315.1	PPIC
19396598	19398571	XP_030131764.2	PPIF
19439205	19449369	XP_032600235.1	PRDM6
18543199	18544029	XP_032600320.1	PRR16
20103069	20108276	XP_030137424.1	ZNF609
20101296	20108276	XP_030113605.2	ZNF608
17973766	18012887	XP_030114524.2	DMXL1
17973766	18036438	XP_030137252.2	DMXL2
19507065	19507310	XP_002195294.1	ZNF319
21048855	21056889	XP_030113207.1	CCDC112
19557831	19593326	XP_030113592.2	CEP120
19656935	19669365	XP_032600035.1	CSNK1G3
19656854	19677251	XP_030137717.1	CSNK1G1
19656941	19668279	XP_030118871.1	CSNK1E
19656941	19665733	XP_012430268.2	CSNK1A1
19656941	19668279	XP_002197513.1	CSNK1D
19656935	19668306	XP_030112803.1	CSNK1G2
20872317	20884483	XP_030113767.1	GRAMD2B
21116630	21137589	XP_030147350.2	TRIM46
21539670	21539852	YP_514827.1	ND4L
20956128	20957444	XP_030113083.1	FEM1C
20956128	20957441	XP_002197984.1	FEM1A
21831006	21847591	NP_001191138.1	PALM2AKAP2
22412911	22422338	XP_002188491.2	UGCG
22026881	22040669	XP_030135099.2	SNX7
22015743	22040741	XP_002188268.4	SNX30
22082074	22085747	NP_001184184.1	INIP
23019074	23019841	XP_002189340.1	LPAR1
23019074	23019817	XP_032605767.1	LPAR3
22497963	22541352	XP_030113537.1	SHOC1
22547257	22547382	XP_002187197.1	GNG5
22562193	22569021	XP_030113048.1	DNAJC25
22191911	22207254	XP_002188177.2	HSDL2
22257945	22284055	XP_030113552.1	PTBP3
22257945	22284055	XP_012430656.1	PTBP2
22257945	22284055	XP_030112474.1	PTBP1
22304087	22322411	XP_032600225.1	SUSD1
22001427	22005838	XP_002188239.3	SLC46A2
23254065	23254784	XP_030114134.1	TMEM215
23300145	23302081	XP_030113543.2	TOPORS
24498926	24499309	XP_030128063.1	MOB1B
24498926	24499345	XP_030134692.2	MOB3C
24560468	24572258	XP_002192828.1	C9orf72
22579606	22627840	XP_030113528.2	ECPAS
22633833	22653847	XP_030113530.2	SMC2
22670183	22677092	XP_030113534.1	PTGR1
22686688	22688287	NP_001232496.2	TXN
26539732	26548703	XP_030121808.2	B4GALT4
26537440	26548706	XP_030113764.2	B4GALT1
26575925	26576086	XP_030114527.1	SPINK4
26586839	26588346	XP_012432979.2	HEMGN
26538150	26548706	XP_032605758.1	B4GALT2
26356856	26372999	XP_032606186.1	CORO2B
26353421	26372999	XP_012432977.1	CORO2A
26659503	26663615	XP_030113829.2	XPA
26811853	26841192	XP_032599966.1	DGKQ
24692113	24693930	XP_030112528.2	LINGO3
24692113	24693930	XP_002192955.1	LINGO2
24692113	24693930	XP_030137108.1	LINGO1
26922021	26946280	XP_030113817.2	ACO1
26923848	26945441	XP_030136820.1	IREB2
26949900	26968557	XP_030113816.2	DDX58
22734756	22809370	XP_030113607.2	SVEP1
27701304	27721230	XP_030113579.2	SHB
23594209	23602375	XP_012432951.3	ELAVL2
23594206	23602375	XP_030134643.1	ELAVL4
23594209	23602375	XP_002190976.1	ELAVL1
26670518	26697142	XP_030113823.1	NCBP1
26698845	26708489	XP_030113825.1	TSTD2
26713031	26728046	XP_030113826.1	TMOD1
26744090	26756882	XP_030113562.2	TDRD7
26415876	26433926	XP_030113389.2	TBC1D2
26415843	26426788	XP_030137756.1	TBC1D2B
26440025	26469524	XP_012432986.1	ELP1
26487520	26492823	XP_030137768.1	DNAJA4
26486025	26492823	NP_001232499.1	DNAJA1
26501762	26507852	XP_002194018.1	SMU1
26475354	26484242	XP_012432981.3	APTX
27847827	27863716	XP_030139751.1	RNF44
27842665	27863713	XP_012432827.3	RNF38
28553720	28567996	XP_030113765.2	SLC49A3
28200101	28200328	NP_001232223.1	CPLX1
27897822	27903014	XP_032600133.1	TRIM14
27905721	27913572	XP_002186957.2	NANS
27935485	27940795	NP_001232641.1	CLTA
27946798	27966919	XP_030114498.1	GNE
27935485	27940795	XP_012430553.1	CLTB
27350094	27350210	NP_001232801.1	SERF1A
27350103	27350210	NP_001232324.1	SERF2
27296964	27341922	XP_030114329.1	BDP1
28467128	28481337	XP_030113486.1	PCGF3
29625470	29632865	XP_030113172.2	FNTA
29640508	29648695	XP_030113806.2	FUT10
29646381	29647217	XP_012429923.3	FUT11
29068657	29115364	XP_030114591.2	PIGG
29412499	29417125	XP_030113921.2	THAP1
29454810	29466265	XP_030113989.1	RNF170
29150341	29206315	XP_030114846.2	GAK
29239723	29248974	XP_002187908.3	TMEM175
29261949	29281338	XP_002190140.1	PDE6C
29261889	29281344	XP_002187940.2	PDE6B
29306286	29317222	XP_002188791.2	IDUA
29335336	29337884	XP_030143233.2	SLC26A11
29372676	29379916	XP_012424533.2	CHRNA3
29375633	29376841	XP_030137057.2	CHRNA5
29370209	29379922	XP_002188874.3	CHRNA6
29384633	29393128	XP_030114299.2	CHRNB3
29296629	29299541	XP_002190277.2	RBP4
29335246	29338604	XP_002192708.3	SLC26A2
29335168	29338637	XP_030114800.1	SLC26A1
29386377	29387395	XP_030140591.2	CHRNA10
29375633	29376637	XP_030147527.2	CHRNB2
29386374	29387398	XP_030137055.2	CHRNB4
29386383	29387398	XP_002199082.2	CHRNA1
29386374	29393128	XP_012425694.3	CHRNA4
31267263	31268825	XP_002188750.4	CHSY3
31267263	31268795	XP_030137504.2	CHSY1
29521146	29550476	XP_032600198.1	HOOK3
30836046	30850745	XP_004176375.2	ISOC1
31041653	31074113	XP_030113965.2	ADAMTS19
31041653	31074116	XP_030137261.2	ADAMTS17
31098695	31108039	XP_012432824.2	MINAR2
30712254	30732799	XP_012432826.1	SLC44A1
30717133	30732802	XP_030135058.2	SLC44A3
30304136	30309970	XP_030113969.2	LIPG
30302853	30310012	XP_030113762.1	LPL
30304130	30309997	XP_032606072.1	LIPC
31589505	31592804	NP_001139032.1	HINT1
31598984	31604186	XP_002189688.2	LYRM7
29744145	29753976	XP_030114369.1	NRG1
32069757	32071127	XP_030113424.1	NFIL3
31769952	31802230	XP_002189741.2	SPTLC1
31712925	31717586	XP_030114743.1	CDC42SE2
30502288	30546772	XP_002190956.3	ABCA1
30502627	30530807	XP_030135052.2	ABCA4
30502627	30530882	XP_030112804.2	ABCA7
32416403	32416882	XP_004174785.2	RAP2A
32416403	32416882	XP_030136124.1	RAP2B
32416385	32416981	XP_012432856.1	DIRAS2
32416403	32416903	NP_001120850.1	RAP1A
32416385	32416981	NP_001232516.1	DIRAS3
32416403	32416882	XP_002190667.2	RAP2C
32416403	32416903	XP_030115284.1	RAP1B
32416385	32416981	XP_030112807.1	DIRAS1
32416382	32416894	XP_002199419.1	RASD2
32760625	32761506	XP_030135665.1	GADD45A
32760625	32761497	XP_002192612.1	GADD45G
32761078	32761506	NP_001232238.1	GADD45B
31956256	31966666	XP_030135589.2	ROR1
31956253	31966924	XP_030113820.2	ROR2
33361667	33376707	XP_002188818.1	MFSD14A
32867880	32886459	XP_030114234.2	SEMA4D
33751454	33751807	XP_012425249.3	DNAJC15
33751454	33751765	XP_030136559.1	DNAJC19
32311877	32338373	XP_030113860.1	SYK
34126279	34126467	XP_002192281.1	GYPC
33011767	33020803	XP_030114409.1	SHC3
33033175	33034317	XP_030114417.1	S1PR3
33033247	33034251	XP_030112467.1	S1PR4
33033244	33034314	XP_030134530.1	S1PR1
33196369	33200697	XP_030114660.1	SPIN1
34051393	34122835	NP_001180266.1	CNTNAP2
34051393	34122841	XP_030111771.2	CNTNAP1
34075332	34122880	XP_030133103.2	CNTNAP5
35201654	35236582	XP_030113736.2	ERCC6L2
35514034	35543018	XP_030113900.2	FANCC
35711774	35730989	XP_032600503.1	AOPEP
35019553	35031425	XP_030114901.1	HABP4
35053267	35056480	XP_030114139.1	ZNF367
35059550	35080894	XP_030114075.1	SLC35D2
35395343	35434717	XP_002194217.2	PTCH1
35395340	35428438	XP_030134736.1	PTCH2
34961750	34964386	XP_002191279.1	PRXL2C
34989771	34999335	XP_030114897.1	CDC14B
36810769	36826331	XP_032600016.1	NTRK2
35814245	35816798	XP_030147203.2	CTSK
35875440	35878829	XP_030137758.1	DAPK2
35812946	35817278	XP_030113664.1	CTSL
35846035	35878829	XP_002194632.2	DAPK1
37365156	37383394	XP_030114204.2	RASEF
36427648	36450669	XP_002191777.1	NAA35
36477086	36508123	XP_030114719.1	AGTPBP1
37142303	37153946	XP_032600395.1	UBQLN1
37142303	37154884	XP_030147561.2	UBQLN4
37165600	37165962	XP_030113217.1	IDNK
32906862	32930449	XP_030114226.1	SECISBP2
32933897	32934040	NP_001106278.1	CKS1B
32933897	32934040	XP_002192954.1	CKS2
36327571	36354309	XP_030114337.2	TUT7
36366610	36367326	XP_002194930.1	ISCA1
36407936	36422787	XP_002190415.2	GOLM1
38968003	38982300	XP_002186831.1	PSAT1
38987593	39009665	XP_002186974.2	CEP78
38395037	38406903	XP_030137545.2	TLE3
39714590	39740757	XP_030112900.1	PIP5K1C
39714566	39752995	XP_032600191.1	PIP5K1B
39768368	39776205	XP_012433170.3	FXN
39470672	39479993	XP_030114442.2	PRUNE2
39506130	39518516	XP_030136850.2	BNIP2
39556519	39557796	XP_030114025.1	GCNT1
39556555	39557637	XP_030114141.1	GCNT4
39556531	39557673	XP_030137685.2	GCNT3
39586480	39588800	XP_002187523.1	RFK
39605445	39621750	XP_030147057.2	SLC27A3
39605445	39622077	XP_032600236.1	SLC27A6
39607874	39621984	XP_032601896.1	SLC27A5
39501810	39514601	XP_030112619.1	ATCAY
36968536	36994716	XP_030114513.1	SLC28A3
37060565	37062445	XP_002192590.1	RMI1
37068808	37083133	XP_030114872.1	HNRNPK
40513709	40524153	XP_030113478.1	PLIN2
40525772	40542021	XP_030113739.2	HAUS6
41026258	41037176	XP_002199160.1	SH3GL3
41026255	41043817	XP_002192783.1	SH3GL2
39866683	39877157	XP_030113968.1	HACD4
39885925	39968009	XP_030113382.2	FOCAD
41688985	41690997	XP_002191192.3	BNC2
41688985	41690964	XP_030137354.2	BNC1
42058239	42087575	XP_030114673.1	PSIP1
42095816	42106194	XP_030113795.1	SNAPC3
42320873	42322559	XP_002193278.1	CER1
42337877	42342826	XP_030113842.2	ZDHHC21
43074198	43074569	XP_030114205.1	LURAP1L
40387387	40397392	XP_030114600.2	ACER2
40405392	40409230	NP_001232556.1	RPS6
40418297	40466901	XP_002190643.2	DENND4C
40422127	40466898	XP_030137293.2	DENND4A
43120243	43127854	XP_002186721.2	TYR
43117978	43127866	XP_030114378.1	TYRP1
43118708	43127806	XP_002199385.2	DCT
39241775	39315626	XP_030114533.2	VPS13A
42905241	42988343	XP_032600497.1	MPDZ
42192767	42213549	XP_002191395.3	TTC39B
42254097	42285856	XP_030113903.2	FREM1
44855375	44888189	XP_030112684.1	PTPRS
44855369	44888168	XP_030134782.1	PTPRF
44855375	44921162	XP_032599941.1	PTPRD
44980190	44992304	XP_030132479.2	PTPRE
